# Supplementary material for: Unveiling patterns in human dominated landscapes through mapping the mass of US built structures
Source: Nat Commun. 2023 Dec 4;14:8014. doi: 10.1038/s41467-023-43755-5 (PMC10695923; doi:10.1038/s41467-023-43755-5)
Supplement: Supplementary file 3 — Source Data [file 41467_2023_43755_MOESM3_ESM.xlsx]

## Sheet: Fig_2a
category_1	category_2	category_3	category_4	mass
building	mixed use	high-rise	high-rise	3.83968e+08
building	mixed use	low-, mid-rise	low-, mid-rise	1.41033e+09
building	mixed use	skyscraper	skyscraper	4.71043e+08
building	non-residential	commercial + industrial	commercial + industrial	1.78318e+10
building	residential	lightweight	lightweight	2.64177e+09
building	residential	low-rise	low-rise	3.43028e+10
building	residential	mid-rise	mid-rise	4.96165e+09
mobility	airport	airport	airport	1.21652e+09
mobility	parking	parking_yards	parking_yards	1.40657e+10
mobility	rail	bridge	bridge	7.83926e+07
mobility	rail	other	other	3.12893e+07
mobility	rail	railway	railway	3.07236e+09
mobility	rail	subway	aboveground	3.07779e+07
mobility	rail	subway	elevated	3.13547e+07
mobility	rail	subway	underground	1.21928e+08
mobility	rail	tram	tram	1.85596e+06
mobility	rail	tunnel	tunnel	4.02168e+07
mobility	street	motorway	bridge	4.58088e+08
mobility	street	motorway	elevated	1.22435e+08
mobility	street	motorway	motorway	6.89361e+09
mobility	street	numbered	primary	2.65551e+09
mobility	street	numbered	secondary	4.27706e+09
mobility	street	numbered	tertiary	5.16249e+09
mobility	street	other	bridge	3.14493e+08
mobility	street	other	elevated	6.63288e+07
mobility	street	rural	local	2.51987e+10
mobility	street	rural	track	8.61972e+08
mobility	street	tunnel	tunnel	5.69008e+07

## Sheet: Fig_2b
group	material	mass_building	mass_mobility	mass_biomass
biomass	other biomass	1.30175	0	48.5
biomass	timber	2.54291	0.0888914	0
metals	aluminum	0.139303	0.000124701	0
metals	copper	0.0109455	0.000240767	0
metals	iron + steel	2.07567	0.21134	0
metals	other metals	0.00671744	0	0
minerals	aggregate	10.452	59.772	0
minerals	bricks	3.38877	0	0
minerals	concrete	32.8945	3.86044	0
minerals	glass	0.699795	0	0
minerals	other minerals	5.99165	0	0
other	all other materials	1.37483	0	0
other	insulation	0.224571	0	0
petroleum	bitumen	0.105989	0.824999	0
petroleum	other petroleum products	0.794022	0	0

## Sheet: Fig_2c
category_1	category_2	material	Type	Value	unit	reference	case_study_no
mobility	other_airport	NA	area	998372736	m²	NA	NA
mobility	other_parking	NA	area	24646921082	m²	NA	NA
mobility	rail_bridge	NA	area	49768803	m²	NA	NA
mobility	rail_other	NA	area	50853206	m²	NA	NA
mobility	rail_railway	NA	area	3597757100	m²	NA	NA
mobility	rail_subway	NA	area	8807683	m²	NA	NA
mobility	rail_subway_elevated	NA	area	5802022	m²	NA	NA
mobility	rail_subway_surface	NA	area	10189573	m²	NA	NA
mobility	rail_tram	NA	area	3016424	m²	NA	NA
mobility	rail_tunnel	NA	area	9521236	m²	NA	NA
mobility	street_bridge_motorway	NA	area	277505985	m²	NA	NA
mobility	street_bridge_other	NA	area	219725155	m²	NA	NA
mobility	street_local_climate1	NA	area	5866031020	m²	NA	NA
mobility	street_local_climate2	NA	area	30633356384	m²	NA	NA
mobility	street_local_climate3	NA	area	15126431077	m²	NA	NA
mobility	street_local_climate4	NA	area	3704099265	m²	NA	NA
mobility	street_local_climate5	NA	area	10532171069	m²	NA	NA
mobility	street_local_climate6	NA	area	8225525466	m²	NA	NA
mobility	street_motorway	NA	area	5657427585	m²	NA	NA
mobility	street_motorway_elevated	NA	area	278742406	m²	NA	NA
mobility	street_other_elevated	NA	area	219725007	m²	NA	NA
mobility	street_primary	NA	area	2492998262	m²	NA	NA
mobility	street_secondary	NA	area	4412520701	m²	NA	NA
mobility	street_tertiary	NA	area	6264156615	m²	NA	NA
mobility	street_track_climate1	NA	area	451209359	m²	NA	NA
mobility	street_track_climate2	NA	area	1195166871	m²	NA	NA
mobility	street_track_climate3	NA	area	520593471	m²	NA	NA
mobility	street_track_climate4	NA	area	419879556	m²	NA	NA
mobility	street_track_climate5	NA	area	2405153314	m²	NA	NA
mobility	street_track_climate6	NA	area	2006974061	m²	NA	NA
mobility	street_tunnel	NA	area	12033560	m²	NA	NA
building	commercial_industrial	NA	volume	63499378918	m³	NA	NA
building	commercial_innercity	NA	volume	4481230825	m³	NA	NA
building	highrise	NA	volume	1378705446	m³	NA	NA
building	lightweight	NA	volume	17460567255	m³	NA	NA
building	multifamily	NA	volume	15765335236	m³	NA	NA
building	singlefamily_climate1	NA	volume	22192138382	m³	NA	NA
building	singlefamily_climate2	NA	volume	12161183468	m³	NA	NA
building	singlefamily_climate3	NA	volume	36715079932	m³	NA	NA
building	singlefamily_climate4	NA	volume	5729704767	m³	NA	NA
building	singlefamily_climate5	NA	volume	43618178798	m³	NA	NA
building	skyscraper	NA	volume	1359561526	m³	NA	NA
mobility	other_airport	total	mass (average)	1.21652	Gt	NA	NA
mobility	other_airport	total	mass (low)	1.21652	Gt	NA	NA
mobility	other_airport	total	mass (high)	1.21652	Gt	NA	NA
mobility	other_parking	total	mass (average)	14.0657	Gt	NA	NA
mobility	other_parking	total	mass (low)	12.4515	Gt	NA	NA
mobility	other_parking	total	mass (high)	16.3778	Gt	NA	NA
mobility	rail_bridge	total	mass (average)	0.0783926	Gt	NA	NA
mobility	rail_bridge	total	mass (low)	0.0783926	Gt	NA	NA
mobility	rail_bridge	total	mass (high)	0.0783926	Gt	NA	NA
mobility	rail_other	total	mass (average)	0.0312893	Gt	NA	NA
mobility	rail_other	total	mass (low)	0.0312893	Gt	NA	NA
mobility	rail_other	total	mass (high)	0.0312893	Gt	NA	NA
mobility	rail_railway	total	mass (average)	3.07236	Gt	NA	NA
mobility	rail_railway	total	mass (low)	2.67916	Gt	NA	NA
mobility	rail_railway	total	mass (high)	3.47047	Gt	NA	NA
mobility	rail_subway	total	mass (average)	0.121929	Gt	NA	NA
mobility	rail_subway	total	mass (low)	0.121929	Gt	NA	NA
mobility	rail_subway	total	mass (high)	0.121929	Gt	NA	NA
mobility	rail_subway_elevated	total	mass (average)	0.0313547	Gt	NA	NA
mobility	rail_subway_elevated	total	mass (low)	0.0313547	Gt	NA	NA
mobility	rail_subway_elevated	total	mass (high)	0.0313547	Gt	NA	NA
mobility	rail_subway_surface	total	mass (average)	0.0307779	Gt	NA	NA
mobility	rail_subway_surface	total	mass (low)	0.0307779	Gt	NA	NA
mobility	rail_subway_surface	total	mass (high)	0.0307779	Gt	NA	NA
mobility	rail_tram	total	mass (average)	0.00185596	Gt	NA	NA
mobility	rail_tram	total	mass (low)	0.00185596	Gt	NA	NA
mobility	rail_tram	total	mass (high)	0.00185596	Gt	NA	NA
mobility	rail_tunnel	total	mass (average)	0.0402168	Gt	NA	NA
mobility	rail_tunnel	total	mass (low)	0.0402168	Gt	NA	NA
mobility	rail_tunnel	total	mass (high)	0.0402168	Gt	NA	NA
mobility	street_bridge_motorway	total	mass (average)	0.458088	Gt	NA	NA
mobility	street_bridge_motorway	total	mass (low)	0.458088	Gt	NA	NA
mobility	street_bridge_motorway	total	mass (high)	0.458088	Gt	NA	NA
mobility	street_bridge_other	total	mass (average)	0.314493	Gt	NA	NA
mobility	street_bridge_other	total	mass (low)	0.314493	Gt	NA	NA
mobility	street_bridge_other	total	mass (high)	0.314493	Gt	NA	NA
mobility	street_local_climate1	total	mass (average)	1.97044	Gt	NA	NA
mobility	street_local_climate1	total	mass (low)	1.37247	Gt	NA	NA
mobility	street_local_climate1	total	mass (high)	2.48973	Gt	NA	NA
mobility	street_local_climate2	total	mass (average)	10.3966	Gt	NA	NA
mobility	street_local_climate2	total	mass (low)	7.23472	Gt	NA	NA
mobility	street_local_climate2	total	mass (high)	13.1332	Gt	NA	NA
mobility	street_local_climate3	total	mass (average)	5.22466	Gt	NA	NA
mobility	street_local_climate3	total	mass (low)	3.62994	Gt	NA	NA
mobility	street_local_climate3	total	mass (high)	6.59709	Gt	NA	NA
mobility	street_local_climate4	total	mass (average)	1.23427	Gt	NA	NA
mobility	street_local_climate4	total	mass (low)	0.860347	Gt	NA	NA
mobility	street_local_climate4	total	mass (high)	1.55986	Gt	NA	NA
mobility	street_local_climate5	total	mass (average)	3.5395	Gt	NA	NA
mobility	street_local_climate5	total	mass (low)	2.46526	Gt	NA	NA
mobility	street_local_climate5	total	mass (high)	4.47224	Gt	NA	NA
mobility	street_local_climate6	total	mass (average)	2.83328	Gt	NA	NA
mobility	street_local_climate6	total	mass (low)	1.96897	Gt	NA	NA
mobility	street_local_climate6	total	mass (high)	3.57778	Gt	NA	NA
mobility	street_motorway	total	mass (average)	6.89361	Gt	NA	NA
mobility	street_motorway	total	mass (low)	6.89361	Gt	NA	NA
mobility	street_motorway	total	mass (high)	6.89361	Gt	NA	NA
mobility	street_motorway_elevated	total	mass (average)	0.122435	Gt	NA	NA
mobility	street_motorway_elevated	total	mass (low)	0.122435	Gt	NA	NA
mobility	street_motorway_elevated	total	mass (high)	0.122435	Gt	NA	NA
mobility	street_other_elevated	total	mass (average)	0.0663288	Gt	NA	NA
mobility	street_other_elevated	total	mass (low)	0.0663288	Gt	NA	NA
mobility	street_other_elevated	total	mass (high)	0.0663288	Gt	NA	NA
mobility	street_primary	total	mass (average)	2.65551	Gt	NA	NA
mobility	street_primary	total	mass (low)	2.3481	Gt	NA	NA
mobility	street_primary	total	mass (high)	3.04754	Gt	NA	NA
mobility	street_secondary	total	mass (average)	4.27705	Gt	NA	NA
mobility	street_secondary	total	mass (low)	3.68154	Gt	NA	NA
mobility	street_secondary	total	mass (high)	4.81275	Gt	NA	NA
mobility	street_tertiary	total	mass (average)	5.16249	Gt	NA	NA
mobility	street_tertiary	total	mass (low)	4.21943	Gt	NA	NA
mobility	street_tertiary	total	mass (high)	5.7641	Gt	NA	NA
mobility	street_track_climate1	total	mass (average)	0.0520363	Gt	NA	NA
mobility	street_track_climate1	total	mass (low)	0.0303474	Gt	NA	NA
mobility	street_track_climate1	total	mass (high)	0.0732421	Gt	NA	NA
mobility	street_track_climate2	total	mass (average)	0.146775	Gt	NA	NA
mobility	street_track_climate2	total	mass (low)	0.085302	Gt	NA	NA
mobility	street_track_climate2	total	mass (high)	0.206969	Gt	NA	NA
mobility	street_track_climate3	total	mass (average)	0.0706597	Gt	NA	NA
mobility	street_track_climate3	total	mass (low)	0.0408559	Gt	NA	NA
mobility	street_track_climate3	total	mass (high)	0.0999061	Gt	NA	NA
mobility	street_track_climate4	total	mass (average)	0.0459959	Gt	NA	NA
mobility	street_track_climate4	total	mass (low)	0.0269052	Gt	NA	NA
mobility	street_track_climate4	total	mass (high)	0.064637	Gt	NA	NA
mobility	street_track_climate5	total	mass (average)	0.278195	Gt	NA	NA
mobility	street_track_climate5	total	mass (low)	0.162215	Gt	NA	NA
mobility	street_track_climate5	total	mass (high)	0.3916	Gt	NA	NA
mobility	street_track_climate6	total	mass (average)	0.26831	Gt	NA	NA
mobility	street_track_climate6	total	mass (low)	0.155254	Gt	NA	NA
mobility	street_track_climate6	total	mass (high)	0.379217	Gt	NA	NA
mobility	street_tunnel	total	mass (average)	0.0569008	Gt	NA	NA
mobility	street_tunnel	total	mass (low)	0.0569008	Gt	NA	NA
mobility	street_tunnel	total	mass (high)	0.0569008	Gt	NA	NA
building	commercial_industrial	total	mass (average)	17.8318	Gt	NA	NA
building	commercial_industrial	total	mass (low)	14.1143	Gt	NA	NA
building	commercial_industrial	total	mass (high)	18.8342	Gt	NA	NA
building	commercial_innercity	total	mass (average)	1.41033	Gt	NA	NA
building	commercial_innercity	total	mass (low)	0.756068	Gt	NA	NA
building	commercial_innercity	total	mass (high)	1.70068	Gt	NA	NA
building	highrise	total	mass (average)	0.383968	Gt	NA	NA
building	highrise	total	mass (low)	0.332512	Gt	NA	NA
building	highrise	total	mass (high)	0.439158	Gt	NA	NA
building	lightweight	total	mass (average)	2.64177	Gt	NA	NA
building	lightweight	total	mass (low)	1.80826	Gt	NA	NA
building	lightweight	total	mass (high)	3.47529	Gt	NA	NA
building	multifamily	total	mass (average)	4.96165	Gt	NA	NA
building	multifamily	total	mass (low)	2.65991	Gt	NA	NA
building	multifamily	total	mass (high)	5.98314	Gt	NA	NA
building	singlefamily_climate1	total	mass (average)	4.36942	Gt	NA	NA
building	singlefamily_climate1	total	mass (low)	3.34529	Gt	NA	NA
building	singlefamily_climate1	total	mass (high)	4.95939	Gt	NA	NA
building	singlefamily_climate2	total	mass (average)	2.46469	Gt	NA	NA
building	singlefamily_climate2	total	mass (low)	1.80759	Gt	NA	NA
building	singlefamily_climate2	total	mass (high)	3.08626	Gt	NA	NA
building	singlefamily_climate3	total	mass (average)	11.1648	Gt	NA	NA
building	singlefamily_climate3	total	mass (low)	9.10841	Gt	NA	NA
building	singlefamily_climate3	total	mass (high)	12.698	Gt	NA	NA
building	singlefamily_climate4	total	mass (average)	1.31124	Gt	NA	NA
building	singlefamily_climate4	total	mass (low)	0.88692	Gt	NA	NA
building	singlefamily_climate4	total	mass (high)	1.68196	Gt	NA	NA
building	singlefamily_climate5	total	mass (average)	14.9927	Gt	NA	NA
building	singlefamily_climate5	total	mass (low)	9.36744	Gt	NA	NA
building	singlefamily_climate5	total	mass (high)	17.8533	Gt	NA	NA
building	skyscraper	total	mass (average)	0.471043	Gt	NA	NA
building	skyscraper	total	mass (low)	0.387164	Gt	NA	NA
building	skyscraper	total	mass (high)	0.550572	Gt	NA	NA
building	singlefamily_climate1	total	mass factor (average)	0.196891	t / m³	NA	NA
building	singlefamily_climate2	total	mass factor (average)	0.202668	t / m³	NA	NA
building	singlefamily_climate3	total	mass factor (average)	0.304093	t / m³	NA	NA
building	singlefamily_climate4	total	mass factor (average)	0.22885	t / m³	NA	NA
building	singlefamily_climate5	total	mass factor (average)	0.343726	t / m³	NA	NA
building	commercial_industrial	total	mass factor (average)	0.280818	t / m³	NA	NA
building	commercial_innercity	total	mass factor (average)	0.314719	t / m³	NA	NA
building	multifamily	total	mass factor (average)	0.314719	t / m³	NA	NA
building	highrise	total	mass factor (average)	0.278499	t / m³	NA	NA
building	skyscraper	total	mass factor (average)	0.346467	t / m³	NA	NA
building	lightweight	total	mass factor (average)	0.151299	t / m³	NA	NA
mobility	street_motorway	total	mass factor (average)	1.21851	t / m²	NA	NA
mobility	street_primary	total	mass factor (average)	1.06519	t / m²	NA	NA
mobility	street_secondary	total	mass factor (average)	0.969297	t / m²	NA	NA
mobility	street_tertiary	total	mass factor (average)	0.824132	t / m²	NA	NA
mobility	street_local_climate1	total	mass factor (average)	0.335907	t / m²	NA	NA
mobility	street_local_climate2	total	mass factor (average)	0.339388	t / m²	NA	NA
mobility	street_local_climate3	total	mass factor (average)	0.345399	t / m²	NA	NA
mobility	street_local_climate4	total	mass factor (average)	0.333218	t / m²	NA	NA
mobility	street_local_climate5	total	mass factor (average)	0.336066	t / m²	NA	NA
mobility	street_local_climate6	total	mass factor (average)	0.34445	t / m²	NA	NA
mobility	street_track_climate1	total	mass factor (average)	0.115326	t / m²	NA	NA
mobility	street_track_climate2	total	mass factor (average)	0.122807	t / m²	NA	NA
mobility	street_track_climate3	total	mass factor (average)	0.135729	t / m²	NA	NA
mobility	street_track_climate4	total	mass factor (average)	0.109545	t / m²	NA	NA
mobility	street_track_climate5	total	mass factor (average)	0.115666	t / m²	NA	NA
mobility	street_track_climate6	total	mass factor (average)	0.133689	t / m²	NA	NA
mobility	street_motorway_elevated	total	mass factor (average)	0.439242	t / m²	NA	NA
mobility	street_bridge_motorway	total	mass factor (average)	1.65073	t / m²	NA	NA
mobility	street_other_elevated	total	mass factor (average)	0.301872	t / m²	NA	NA
mobility	street_bridge_other	total	mass factor (average)	1.4313	t / m²	NA	NA
mobility	street_tunnel	total	mass factor (average)	4.72851	t / m²	NA	NA
mobility	rail_railway	total	mass factor (average)	0.853966	t / m²	NA	NA
mobility	rail_tram	total	mass factor (average)	0.615286	t / m²	NA	NA
mobility	rail_subway	total	mass factor (average)	13.8434	t / m²	NA	NA
mobility	rail_subway_elevated	total	mass factor (average)	5.4041	t / m²	NA	NA
mobility	rail_subway_surface	total	mass factor (average)	3.02053	t / m²	NA	NA
mobility	rail_other	total	mass factor (average)	0.615286	t / m²	NA	NA
mobility	rail_bridge	total	mass factor (average)	1.57514	t / m²	NA	NA
mobility	rail_tunnel_rail	total	mass factor (average)	4.2239	t / m²	NA	NA
mobility	other_airport	total	mass factor (average)	1.21851	t / m²	NA	NA
mobility	other_parking	total	mass factor (average)	0.570687	t / m²	NA	NA
mobility	other_impervious	total	mass factor (average)	0.570687	t / m²	NA	NA
building	singlefamily_climate1	total	mass factor (low)	0.150742	t / m³	NA	NA
building	singlefamily_climate2	total	mass factor (low)	0.148636	t / m³	NA	NA
building	singlefamily_climate3	total	mass factor (low)	0.248084	t / m³	NA	NA
building	singlefamily_climate4	total	mass factor (low)	0.154793	t / m³	NA	NA
building	singlefamily_climate5	total	mass factor (low)	0.21476	t / m³	NA	NA
building	commercial_industrial	total	mass factor (low)	0.222274	t / m³	NA	NA
building	commercial_innercity	total	mass factor (low)	0.168719	t / m³	NA	NA
building	multifamily	total	mass factor (low)	0.168719	t / m³	NA	NA
building	highrise	total	mass factor (low)	0.241177	t / m³	NA	NA
building	skyscraper	total	mass factor (low)	0.284771	t / m³	NA	NA
building	lightweight	total	mass factor (low)	0.103563	t / m³	NA	NA
mobility	street_motorway	total	mass factor (low)	1.21851	t / m²	NA	NA
mobility	street_primary	total	mass factor (low)	0.941878	t / m²	NA	NA
mobility	street_secondary	total	mass factor (low)	0.834339	t / m²	NA	NA
mobility	street_tertiary	total	mass factor (low)	0.673584	t / m²	NA	NA
mobility	street_local_climate1	total	mass factor (low)	0.23397	t / m²	NA	NA
mobility	street_local_climate2	total	mass factor (low)	0.236171	t / m²	NA	NA
mobility	street_local_climate3	total	mass factor (low)	0.239973	t / m²	NA	NA
mobility	street_local_climate4	total	mass factor (low)	0.232269	t / m²	NA	NA
mobility	street_local_climate5	total	mass factor (low)	0.23407	t / m²	NA	NA
mobility	street_local_climate6	total	mass factor (low)	0.239373	t / m²	NA	NA
mobility	street_track_climate1	total	mass factor (low)	0.0672578	t / m²	NA	NA
mobility	street_track_climate2	total	mass factor (low)	0.0713724	t / m²	NA	NA
mobility	street_track_climate3	total	mass factor (low)	0.0784794	t / m²	NA	NA
mobility	street_track_climate4	total	mass factor (low)	0.0640784	t / m²	NA	NA
mobility	street_track_climate5	total	mass factor (low)	0.0674449	t / m²	NA	NA
mobility	street_track_climate6	total	mass factor (low)	0.0773573	t / m²	NA	NA
mobility	street_motorway_elevated	total	mass factor (low)	0.439242	t / m²	NA	NA
mobility	street_bridge_motorway	total	mass factor (low)	1.65073	t / m²	NA	NA
mobility	street_other_elevated	total	mass factor (low)	0.301872	t / m²	NA	NA
mobility	street_bridge_other	total	mass factor (low)	1.4313	t / m²	NA	NA
mobility	street_tunnel	total	mass factor (low)	4.72851	t / m²	NA	NA
mobility	rail_railway	total	mass factor (low)	0.744674	t / m²	NA	NA
mobility	rail_tram	total	mass factor (low)	0.615286	t / m²	NA	NA
mobility	rail_subway	total	mass factor (low)	13.8434	t / m²	NA	NA
mobility	rail_subway_elevated	total	mass factor (low)	5.4041	t / m²	NA	NA
mobility	rail_subway_surface	total	mass factor (low)	3.02053	t / m²	NA	NA
mobility	rail_other	total	mass factor (low)	0.615286	t / m²	NA	NA
mobility	rail_bridge	total	mass factor (low)	1.57514	t / m²	NA	NA
mobility	rail_tunnel_rail	total	mass factor (low)	4.2239	t / m²	NA	NA
mobility	other_airport	total	mass factor (low)	1.21851	t / m²	NA	NA
mobility	other_parking	total	mass factor (low)	0.505193	t / m²	NA	NA
mobility	other_impervious	total	mass factor (low)	0.505193	t / m²	NA	NA
building	singlefamily_climate1	total	mass factor (high)	0.223475	t / m³	NA	NA
building	singlefamily_climate2	total	mass factor (high)	0.25378	t / m³	NA	NA
building	singlefamily_climate3	total	mass factor (high)	0.345851	t / m³	NA	NA
building	singlefamily_climate4	total	mass factor (high)	0.29355	t / m³	NA	NA
building	singlefamily_climate5	total	mass factor (high)	0.409308	t / m³	NA	NA
building	commercial_industrial	total	mass factor (high)	0.296605	t / m³	NA	NA
building	commercial_innercity	total	mass factor (high)	0.379512	t / m³	NA	NA
building	multifamily	total	mass factor (high)	0.379512	t / m³	NA	NA
building	highrise	total	mass factor (high)	0.318529	t / m³	NA	NA
building	skyscraper	total	mass factor (high)	0.404963	t / m³	NA	NA
building	lightweight	total	mass factor (high)	0.199036	t / m³	NA	NA
mobility	street_motorway	total	mass factor (high)	1.21851	t / m²	NA	NA
mobility	street_primary	total	mass factor (high)	1.22244	t / m²	NA	NA
mobility	street_secondary	total	mass factor (high)	1.0907	t / m²	NA	NA
mobility	street_tertiary	total	mass factor (high)	0.920172	t / m²	NA	NA
mobility	street_local_climate1	total	mass factor (high)	0.424431	t / m²	NA	NA
mobility	street_local_climate2	total	mass factor (high)	0.428721	t / m²	NA	NA
mobility	street_local_climate3	total	mass factor (high)	0.43613	t / m²	NA	NA
mobility	street_local_climate4	total	mass factor (high)	0.421117	t / m²	NA	NA
mobility	street_local_climate5	total	mass factor (high)	0.424626	t / m²	NA	NA
mobility	street_local_climate6	total	mass factor (high)	0.43496	t / m²	NA	NA
mobility	street_track_climate1	total	mass factor (high)	0.162324	t / m²	NA	NA
mobility	street_track_climate2	total	mass factor (high)	0.173171	t / m²	NA	NA
mobility	street_track_climate3	total	mass factor (high)	0.191908	t / m²	NA	NA
mobility	street_track_climate4	total	mass factor (high)	0.153942	t / m²	NA	NA
mobility	street_track_climate5	total	mass factor (high)	0.162817	t / m²	NA	NA
mobility	street_track_climate6	total	mass factor (high)	0.18895	t / m²	NA	NA
mobility	street_motorway_elevated	total	mass factor (high)	0.439242	t / m²	NA	NA
mobility	street_bridge_motorway	total	mass factor (high)	1.65073	t / m²	NA	NA
mobility	street_other_elevated	total	mass factor (high)	0.301872	t / m²	NA	NA
mobility	street_bridge_other	total	mass factor (high)	1.4313	t / m²	NA	NA
mobility	street_tunnel	total	mass factor (high)	4.72851	t / m²	NA	NA
mobility	rail_railway	total	mass factor (high)	0.96462	t / m²	NA	NA
mobility	rail_tram	total	mass factor (high)	0.615286	t / m²	NA	NA
mobility	rail_subway	total	mass factor (high)	13.8434	t / m²	NA	NA
mobility	rail_subway_elevated	total	mass factor (high)	5.4041	t / m²	NA	NA
mobility	rail_subway_surface	total	mass factor (high)	3.02053	t / m²	NA	NA
mobility	rail_other	total	mass factor (high)	0.615286	t / m²	NA	NA
mobility	rail_bridge	total	mass factor (high)	1.57514	t / m²	NA	NA
mobility	rail_tunnel_rail	total	mass factor (high)	4.2239	t / m²	NA	NA
mobility	other_airport	total	mass factor (high)	1.21851	t / m²	NA	NA
mobility	other_parking	total	mass factor (high)	0.664496	t / m²	NA	NA
mobility	other_impervious	total	mass factor (high)	0.664496	t / m²	NA	NA
building	commercial_industrial	aggregate	mass factor (original)	0.0744602	t / m³	Attia et al. 2016	1
building	commercial_industrial	all other materials	mass factor (original)	0.00059866	t / m³	Attia et al. 2016	1
building	commercial_industrial	other minerals	mass factor (original)	0.00102507	t / m³	Attia et al. 2016	1
building	commercial_industrial	ceramic	mass factor (original)	0.00104244	t / m³	Attia et al. 2016	1
building	commercial_industrial	concrete	mass factor (original)	0.403326	t / m³	Attia et al. 2016	1
building	commercial_industrial	glass	mass factor (original)	0.00066344	t / m³	Attia et al. 2016	1
building	commercial_industrial	gypsum	mass factor (original)	0.00285034	t / m³	Attia et al. 2016	1
building	commercial_industrial	insulation	mass factor (original)	0.0013651	t / m³	Attia et al. 2016	1
building	commercial_industrial	timber	mass factor (original)	0.0001241	t / m³	Attia et al. 2016	1
building	commercial_industrial	all other materials	mass factor (original)	0.00234891	t / m³	Guggemos & Horvath 2005	1
building	commercial_industrial	other minerals	mass factor (original)	0.000641197	t / m³	Guggemos & Horvath 2005	1
building	commercial_industrial	bitumen	mass factor (original)	0.000626295	t / m³	Guggemos & Horvath 2005	1
building	commercial_industrial	ceramic	mass factor (original)	0.00121513	t / m³	Guggemos & Horvath 2005	1
building	commercial_industrial	concrete	mass factor (original)	0.176338	t / m³	Guggemos & Horvath 2005	1
building	commercial_industrial	copper	mass factor (original)	3.43498e-05	t / m³	Guggemos & Horvath 2005	1
building	commercial_industrial	glass	mass factor (original)	0.00709603	t / m³	Guggemos & Horvath 2005	1
building	commercial_industrial	gypsum	mass factor (original)	0.00754327	t / m³	Guggemos & Horvath 2005	1
building	commercial_industrial	insulation	mass factor (original)	9.53395e-05	t / m³	Guggemos & Horvath 2005	1
building	commercial_industrial	iron + steel	mass factor (original)	0.0255563	t / m³	Guggemos & Horvath 2005	1
building	commercial_industrial	all other materials	mass factor (original)	0.00234891	t / m³	Guggemos & Horvath 2005	2
building	commercial_industrial	other minerals	mass factor (original)	0.000641197	t / m³	Guggemos & Horvath 2005	2
building	commercial_industrial	bitumen	mass factor (original)	0.000626295	t / m³	Guggemos & Horvath 2005	2
building	commercial_industrial	ceramic	mass factor (original)	0.00121513	t / m³	Guggemos & Horvath 2005	2
building	commercial_industrial	concrete	mass factor (original)	0.286411	t / m³	Guggemos & Horvath 2005	2
building	commercial_industrial	copper	mass factor (original)	3.43498e-05	t / m³	Guggemos & Horvath 2005	2
building	commercial_industrial	glass	mass factor (original)	0.00709603	t / m³	Guggemos & Horvath 2005	2
building	commercial_industrial	gypsum	mass factor (original)	0.00754327	t / m³	Guggemos & Horvath 2005	2
building	commercial_industrial	insulation	mass factor (original)	9.53395e-05	t / m³	Guggemos & Horvath 2005	2
building	commercial_industrial	iron + steel	mass factor (original)	0.017865	t / m³	Guggemos & Horvath 2005	2
building	commercial_industrial	aggregate	mass factor (original)	0.066	t / m³	Mollaei et al. 2020	1
building	commercial_industrial	asphalt	mass factor (original)	0.00506329	t / m³	Mollaei et al. 2020	1
building	commercial_industrial	concrete	mass factor (original)	0.107848	t / m³	Mollaei et al. 2020	1
building	commercial_industrial	iron + steel	mass factor (original)	0.0187342	t / m³	Mollaei et al. 2020	1
building	commercial_industrial	timber	mass factor (original)	0.000253165	t / m³	Mollaei et al. 2020	1
building	commercial_industrial	concrete	mass factor (original)	0.11558	t / m³	Reyna & Chester 2014, as cited by Heeren & Fishman 2019	1
building	commercial_industrial	iron + steel	mass factor (original)	0.00282332	t / m³	Reyna & Chester 2014, as cited by Heeren & Fishman 2019	1
building	commercial_industrial	timber	mass factor (original)	0	t / m³	Reyna & Chester 2014, as cited by Heeren & Fishman 2019	1
building	commercial_industrial	concrete	mass factor (original)	0.13777	t / m³	Reyna & Chester 2014, as cited by Heeren & Fishman 2019	2
building	commercial_industrial	iron + steel	mass factor (original)	0.0155848	t / m³	Reyna & Chester 2014, as cited by Heeren & Fishman 2019	2
building	commercial_industrial	timber	mass factor (original)	0.000207798	t / m³	Reyna & Chester 2014, as cited by Heeren & Fishman 2019	2
building	commercial_industrial	concrete	mass factor (original)	0.115968	t / m³	Reyna & Chester 2014, as cited by Heeren & Fishman 2019	3
building	commercial_industrial	iron + steel	mass factor (original)	0.0129975	t / m³	Reyna & Chester 2014, as cited by Heeren & Fishman 2019	3
building	commercial_industrial	timber	mass factor (original)	0.000126189	t / m³	Reyna & Chester 2014, as cited by Heeren & Fishman 2019	3
building	commercial_industrial	concrete	mass factor (original)	0.14706	t / m³	Reyna & Chester 2014, as cited by Heeren & Fishman 2019	4
building	commercial_industrial	iron + steel	mass factor (original)	0.0232053	t / m³	Reyna & Chester 2014, as cited by Heeren & Fishman 2019	4
building	commercial_industrial	timber	mass factor (original)	0.000279582	t / m³	Reyna & Chester 2014, as cited by Heeren & Fishman 2019	4
building	commercial_industrial	concrete	mass factor (original)	0.141157	t / m³	Reyna & Chester 2014, as cited by Heeren & Fishman 2019	5
building	commercial_industrial	iron + steel	mass factor (original)	0.00545008	t / m³	Reyna & Chester 2014, as cited by Heeren & Fishman 2019	5
building	commercial_industrial	other petroleum products	mass factor (original)	1.15971e-07	t / m³	Stadel et al. 2012	1
building	commercial_industrial	all other materials	mass factor (original)	0.00359626	t / m³	Stadel et al. 2012	1
building	commercial_industrial	other minerals	mass factor (original)	0.00063784	t / m³	Stadel et al. 2012	1
building	commercial_industrial	aluminum	mass factor (original)	9.85753e-05	t / m³	Stadel et al. 2012	1
building	commercial_industrial	bitumen	mass factor (original)	0.00063784	t / m³	Stadel et al. 2012	1
building	commercial_industrial	ceramic	mass factor (original)	0.00121769	t / m³	Stadel et al. 2012	1
building	commercial_industrial	concrete	mass factor (original)	0.063784	t / m³	Stadel et al. 2012	1
building	commercial_industrial	copper	mass factor (original)	3.47913e-05	t / m³	Stadel et al. 2012	1
building	commercial_industrial	glass	mass factor (original)	0.00695826	t / m³	Stadel et al. 2012	1
building	commercial_industrial	gypsum	mass factor (original)	0.00753811	t / m³	Stadel et al. 2012	1
building	commercial_industrial	insulation	mass factor (original)	0.000405898	t / m³	Stadel et al. 2012	1
building	commercial_industrial	iron + steel	mass factor (original)	0.0316601	t / m³	Stadel et al. 2012	1
building	commercial_industrial	other petroleum products	mass factor (original)	1.15971e-07	t / m³	Stadel et al. 2012	2
building	commercial_industrial	all other materials	mass factor (original)	0.00359626	t / m³	Stadel et al. 2012	2
building	commercial_industrial	other minerals	mass factor (original)	0.00063784	t / m³	Stadel et al. 2012	2
building	commercial_industrial	aluminum	mass factor (original)	9.85753e-05	t / m³	Stadel et al. 2012	2
building	commercial_industrial	bitumen	mass factor (original)	0.00063784	t / m³	Stadel et al. 2012	2
building	commercial_industrial	ceramic	mass factor (original)	0.00121769	t / m³	Stadel et al. 2012	2
building	commercial_industrial	concrete	mass factor (original)	0.173956	t / m³	Stadel et al. 2012	2
building	commercial_industrial	copper	mass factor (original)	3.47913e-05	t / m³	Stadel et al. 2012	2
building	commercial_industrial	glass	mass factor (original)	0.00695826	t / m³	Stadel et al. 2012	2
building	commercial_industrial	gypsum	mass factor (original)	0.00753811	t / m³	Stadel et al. 2012	2
building	commercial_industrial	insulation	mass factor (original)	0.000405898	t / m³	Stadel et al. 2012	2
building	commercial_industrial	iron + steel	mass factor (original)	0.0205269	t / m³	Stadel et al. 2012	2
building	commercial_innercity	concrete	mass factor (original)	0.25038	t / m³	Aye et al. 2011 or as cited by Marinova et al. 2019	1
building	commercial_innercity	iron + steel	mass factor (original)	0.0552244	t / m³	Aye et al. 2011 or as cited by Marinova et al. 2019	1
building	commercial_innercity	timber	mass factor (original)	0.0631499	t / m³	Aye et al. 2011 or as cited by Marinova et al. 2019	1
building	commercial_innercity	aggregate	mass factor (original)	0.0363257	t / m³	Berrill & Hertwich 2021	1
building	commercial_innercity	all other materials	mass factor (original)	0.0138437	t / m³	Berrill & Hertwich 2021	1
building	commercial_innercity	cement	mass factor (original)	0.00793148	t / m³	Berrill & Hertwich 2021	1
building	commercial_innercity	concrete	mass factor (original)	0.0908747	t / m³	Berrill & Hertwich 2021	1
building	commercial_innercity	glass	mass factor (original)	0.0018426	t / m³	Berrill & Hertwich 2021	1
building	commercial_innercity	gypsum	mass factor (original)	0.0075497	t / m³	Berrill & Hertwich 2021	1
building	commercial_innercity	insulation	mass factor (original)	0.00025523	t / m³	Berrill & Hertwich 2021	1
building	commercial_innercity	iron + steel	mass factor (original)	0.00736129	t / m³	Berrill & Hertwich 2021	1
building	commercial_innercity	timber	mass factor (original)	0.0114735	t / m³	Berrill & Hertwich 2021	1
building	commercial_innercity	aggregate	mass factor (original)	0.00502307	t / m³	Carre & Crossin 2015 or as cited by Marinova et al. 2019	1
building	commercial_innercity	all other materials	mass factor (original)	0.00179524	t / m³	Carre & Crossin 2015 or as cited by Marinova et al. 2019	1
building	commercial_innercity	cement	mass factor (original)	0.0145235	t / m³	Carre & Crossin 2015 or as cited by Marinova et al. 2019	1
building	commercial_innercity	concrete	mass factor (original)	0.0966568	t / m³	Carre & Crossin 2015 or as cited by Marinova et al. 2019	1
building	commercial_innercity	glass	mass factor (original)	0.001649	t / m³	Carre & Crossin 2015 or as cited by Marinova et al. 2019	1
building	commercial_innercity	iron + steel	mass factor (original)	0.00745738	t / m³	Carre & Crossin 2015 or as cited by Marinova et al. 2019	1
building	commercial_innercity	mortar	mass factor (original)	0.0132424	t / m³	Carre & Crossin 2015 or as cited by Marinova et al. 2019	1
building	commercial_innercity	timber	mass factor (original)	0.0150457	t / m³	Carre & Crossin 2015 or as cited by Marinova et al. 2019	1
building	commercial_innercity	aggregate	mass factor (original)	0.0119352	t / m³	Carre & Crossin 2015 or as cited by Marinova et al. 2019	2
building	commercial_innercity	all other materials	mass factor (original)	0.00103523	t / m³	Carre & Crossin 2015 or as cited by Marinova et al. 2019	2
building	commercial_innercity	cement	mass factor (original)	0	t / m³	Carre & Crossin 2015 or as cited by Marinova et al. 2019	2
building	commercial_innercity	concrete	mass factor (original)	0.42551	t / m³	Carre & Crossin 2015 or as cited by Marinova et al. 2019	2
building	commercial_innercity	glass	mass factor (original)	0.00154176	t / m³	Carre & Crossin 2015 or as cited by Marinova et al. 2019	2
building	commercial_innercity	iron + steel	mass factor (original)	0.0187677	t / m³	Carre & Crossin 2015 or as cited by Marinova et al. 2019	2
building	commercial_innercity	mortar	mass factor (original)	0.0134633	t / m³	Carre & Crossin 2015 or as cited by Marinova et al. 2019	2
building	commercial_innercity	timber	mass factor (original)	0	t / m³	Carre & Crossin 2015 or as cited by Marinova et al. 2019	2
building	commercial_innercity	aggregate	mass factor (original)	0.0108945	t / m³	Kumar et al. 2015	1
building	commercial_innercity	other petroleum products	mass factor (original)	0.00129662	t / m³	Kumar et al. 2015	1
building	commercial_innercity	all other materials	mass factor (original)	0.00262675	t / m³	Kumar et al. 2015	1
building	commercial_innercity	other metals	mass factor (original)	0.000325612	t / m³	Kumar et al. 2015	1
building	commercial_innercity	cement	mass factor (original)	0.00241914	t / m³	Kumar et al. 2015	1
building	commercial_innercity	concrete	mass factor (original)	0.283731	t / m³	Kumar et al. 2015	1
building	commercial_innercity	glass	mass factor (original)	0.000699301	t / m³	Kumar et al. 2015	1
building	commercial_innercity	gypsum	mass factor (original)	0.00745994	t / m³	Kumar et al. 2015	1
building	commercial_innercity	iron + steel	mass factor (original)	0.0124927	t / m³	Kumar et al. 2015	1
building	commercial_innercity	other biomass	mass factor (original)	0.00453598	t / m³	Kumar et al. 2015	1
building	commercial_innercity	timber	mass factor (original)	0.00399621	t / m³	Kumar et al. 2015	1
building	commercial_innercity	aggregate	mass factor (original)	0.0411864	t / m³	Mollaei et al. 2020	2
building	commercial_innercity	bitumen	mass factor (original)	0	t / m³	Mollaei et al. 2020	2
building	commercial_innercity	bricks	mass factor (original)	0.0668644	t / m³	Mollaei et al. 2020	2
building	commercial_innercity	concrete	mass factor (original)	0.0419492	t / m³	Mollaei et al. 2020	2
building	commercial_innercity	iron + steel	mass factor (original)	0.0142373	t / m³	Mollaei et al. 2020	2
building	commercial_innercity	timber	mass factor (original)	0.0414407	t / m³	Mollaei et al. 2020	2
building	commercial_innercity	aggregate	mass factor (original)	0.0132436	t / m³	Ochsendorf et al. 2011	1
building	commercial_innercity	other petroleum products	mass factor (original)	0.000832624	t / m³	Ochsendorf et al. 2011	1
building	commercial_innercity	all other materials	mass factor (original)	0.0013402	t / m³	Ochsendorf et al. 2011	1
building	commercial_innercity	other minerals	mass factor (original)	0.00510923	t / m³	Ochsendorf et al. 2011	1
building	commercial_innercity	aluminum	mass factor (original)	0.000906777	t / m³	Ochsendorf et al. 2011	1
building	commercial_innercity	asphalt	mass factor (original)	0.00053746	t / m³	Ochsendorf et al. 2011	1
building	commercial_innercity	concrete	mass factor (original)	0.112259	t / m³	Ochsendorf et al. 2011	1
building	commercial_innercity	glass	mass factor (original)	0.000696663	t / m³	Ochsendorf et al. 2011	1
building	commercial_innercity	gypsum	mass factor (original)	0.0127928	t / m³	Ochsendorf et al. 2011	1
building	commercial_innercity	insulation	mass factor (original)	0.000754725	t / m³	Ochsendorf et al. 2011	1
building	commercial_innercity	iron + steel	mass factor (original)	0.00389579	t / m³	Ochsendorf et al. 2011	1
building	commercial_innercity	timber	mass factor (original)	0.00925132	t / m³	Ochsendorf et al. 2011	1
building	commercial_innercity	aggregate	mass factor (original)	0.0139233	t / m³	Ochsendorf et al. 2011	2
building	commercial_innercity	other petroleum products	mass factor (original)	5.23338e-05	t / m³	Ochsendorf et al. 2011	2
building	commercial_innercity	all other materials	mass factor (original)	0.00141487	t / m³	Ochsendorf et al. 2011	2
building	commercial_innercity	other minerals	mass factor (original)	0.0053811	t / m³	Ochsendorf et al. 2011	2
building	commercial_innercity	aluminum	mass factor (original)	0.000941566	t / m³	Ochsendorf et al. 2011	2
building	commercial_innercity	asphalt	mass factor (original)	0.00055808	t / m³	Ochsendorf et al. 2011	2
building	commercial_innercity	concrete	mass factor (original)	0.0437615	t / m³	Ochsendorf et al. 2011	2
building	commercial_innercity	glass	mass factor (original)	0.000723391	t / m³	Ochsendorf et al. 2011	2
building	commercial_innercity	gypsum	mass factor (original)	0.0131354	t / m³	Ochsendorf et al. 2011	2
building	commercial_innercity	insulation	mass factor (original)	0.000384724	t / m³	Ochsendorf et al. 2011	2
building	commercial_innercity	iron + steel	mass factor (original)	0.00246994	t / m³	Ochsendorf et al. 2011	2
building	commercial_innercity	timber	mass factor (original)	0.0118886	t / m³	Ochsendorf et al. 2011	2
building	commercial_innercity	aggregate	mass factor (original)	0.0132436	t / m³	Ochsendorf et al. 2011	3
building	commercial_innercity	other petroleum products	mass factor (original)	0.00081134	t / m³	Ochsendorf et al. 2011	3
building	commercial_innercity	all other materials	mass factor (original)	0.00134131	t / m³	Ochsendorf et al. 2011	3
building	commercial_innercity	other minerals	mass factor (original)	0.00510923	t / m³	Ochsendorf et al. 2011	3
building	commercial_innercity	aluminum	mass factor (original)	0.000906777	t / m³	Ochsendorf et al. 2011	3
building	commercial_innercity	asphalt	mass factor (original)	0.000549634	t / m³	Ochsendorf et al. 2011	3
building	commercial_innercity	concrete	mass factor (original)	0.106497	t / m³	Ochsendorf et al. 2011	3
building	commercial_innercity	glass	mass factor (original)	0.000696663	t / m³	Ochsendorf et al. 2011	3
building	commercial_innercity	gypsum	mass factor (original)	0.0128659	t / m³	Ochsendorf et al. 2011	3
building	commercial_innercity	insulation	mass factor (original)	0.000741529	t / m³	Ochsendorf et al. 2011	3
building	commercial_innercity	iron + steel	mass factor (original)	0.00361638	t / m³	Ochsendorf et al. 2011	3
building	commercial_innercity	timber	mass factor (original)	0.00927635	t / m³	Ochsendorf et al. 2011	3
building	commercial_innercity	aggregate	mass factor (original)	0.0139233	t / m³	Ochsendorf et al. 2011	4
building	commercial_innercity	other petroleum products	mass factor (original)	5.25106e-05	t / m³	Ochsendorf et al. 2011	4
building	commercial_innercity	all other materials	mass factor (original)	0.00141575	t / m³	Ochsendorf et al. 2011	4
building	commercial_innercity	other minerals	mass factor (original)	0.0053811	t / m³	Ochsendorf et al. 2011	4
building	commercial_innercity	aluminum	mass factor (original)	0.000941566	t / m³	Ochsendorf et al. 2011	4
building	commercial_innercity	asphalt	mass factor (original)	0.000569749	t / m³	Ochsendorf et al. 2011	4
building	commercial_innercity	concrete	mass factor (original)	0.0310816	t / m³	Ochsendorf et al. 2011	4
building	commercial_innercity	glass	mass factor (original)	0.000723391	t / m³	Ochsendorf et al. 2011	4
building	commercial_innercity	gypsum	mass factor (original)	0.0131884	t / m³	Ochsendorf et al. 2011	4
building	commercial_innercity	insulation	mass factor (original)	0.000384724	t / m³	Ochsendorf et al. 2011	4
building	commercial_innercity	iron + steel	mass factor (original)	0.00143944	t / m³	Ochsendorf et al. 2011	4
building	commercial_innercity	timber	mass factor (original)	0.0119349	t / m³	Ochsendorf et al. 2011	4
building	commercial_innercity	concrete	mass factor (original)	0.0372188	t / m³	Reyna & Chester 2014, as cited by Heeren & Fishman 2019	1
building	commercial_innercity	iron + steel	mass factor (original)	0.00109467	t / m³	Reyna & Chester 2014, as cited by Heeren & Fishman 2019	1
building	commercial_innercity	timber	mass factor (original)	0.00957837	t / m³	Reyna & Chester 2014, as cited by Heeren & Fishman 2019	1
building	commercial_innercity	asphalt	mass factor (original)	0.00224011	t / m³	Reyna & Chester 2014, as cited by Heeren & Fishman 2019	2
building	commercial_innercity	concrete	mass factor (original)	0.0273668	t / m³	Reyna & Chester 2014, as cited by Heeren & Fishman 2019	2
building	commercial_innercity	iron + steel	mass factor (original)	0.00136834	t / m³	Reyna & Chester 2014, as cited by Heeren & Fishman 2019	2
building	commercial_innercity	timber	mass factor (original)	0.0210724	t / m³	Reyna & Chester 2014, as cited by Heeren & Fishman 2019	2
building	commercial_innercity	asphalt	mass factor (original)	0.00102218	t / m³	Reyna & Chester 2014, as cited by Heeren & Fishman 2019	3
building	commercial_innercity	concrete	mass factor (original)	0.149016	t / m³	Reyna & Chester 2014, as cited by Heeren & Fishman 2019	3
building	commercial_innercity	iron + steel	mass factor (original)	0.0173902	t / m³	Reyna & Chester 2014, as cited by Heeren & Fishman 2019	3
building	commercial_innercity	timber	mass factor (original)	0.00599661	t / m³	Reyna & Chester 2014, as cited by Heeren & Fishman 2019	3
building	commercial_innercity	aggregate	mass factor (original)	0.00893463	t / m³	Reza et al. 2014	1
building	commercial_innercity	other petroleum products	mass factor (original)	0.000493103	t / m³	Reza et al. 2014	1
building	commercial_innercity	aluminum	mass factor (original)	0.00215859	t / m³	Reza et al. 2014	1
building	commercial_innercity	concrete	mass factor (original)	0.457691	t / m³	Reza et al. 2014	1
building	commercial_innercity	iron + steel	mass factor (original)	0.0175534	t / m³	Reza et al. 2014	1
building	commercial_innercity	concrete	mass factor (original)	0.180322	t / m³	Stephan & Athanassiadis 2018, as cited by Marinova et al. 2019	1
building	commercial_innercity	copper	mass factor (original)	2.05255e-06	t / m³	Stephan & Athanassiadis 2018, as cited by Marinova et al. 2019	1
building	commercial_innercity	iron + steel	mass factor (original)	0.0127061	t / m³	Stephan & Athanassiadis 2018, as cited by Marinova et al. 2019	1
building	commercial_innercity	timber	mass factor (original)	0.0010555	t / m³	Stephan & Athanassiadis 2018, as cited by Marinova et al. 2019	1
building	highrise	concrete	mass factor (original)	0.213309	t / m³	Chen et al. 2020	1
building	highrise	gypsum	mass factor (original)	0.0206642	t / m³	Chen et al. 2020	1
building	highrise	iron + steel	mass factor (original)	0.0135275	t / m³	Chen et al. 2020	1
building	highrise	mortar	mass factor (original)	0.00349761	t / m³	Chen et al. 2020	1
building	highrise	timber	mass factor (original)	0.000633298	t / m³	Chen et al. 2020	1
building	highrise	aggregate	mass factor (original)	0.00513	t / m³	Haberl et al. 2021	1
building	highrise	other petroleum products	mass factor (original)	0.0002	t / m³	Haberl et al. 2021	1
building	highrise	other minerals	mass factor (original)	0.01739	t / m³	Haberl et al. 2021	1
building	highrise	bitumen	mass factor (original)	0.00079	t / m³	Haberl et al. 2021	1
building	highrise	concrete	mass factor (original)	0.28144	t / m³	Haberl et al. 2021	1
building	highrise	glass	mass factor (original)	0.00058	t / m³	Haberl et al. 2021	1
building	highrise	iron + steel	mass factor (original)	0.03074	t / m³	Haberl et al. 2021	1
building	highrise	other biomass	mass factor (original)	0.00039	t / m³	Haberl et al. 2021	1
building	highrise	timber	mass factor (original)	0.00047	t / m³	Haberl et al. 2021	1
building	highrise	other petroleum products	mass factor (original)	5.78647e-05	t / m³	Jafary Nasab et al. 2020	1
building	highrise	other minerals	mass factor (original)	0.00652414	t / m³	Jafary Nasab et al. 2020	1
building	highrise	ceramic	mass factor (original)	0.00152909	t / m³	Jafary Nasab et al. 2020	1
building	highrise	concrete	mass factor (original)	0.263922	t / m³	Jafary Nasab et al. 2020	1
building	highrise	glass	mass factor (original)	0.000548028	t / m³	Jafary Nasab et al. 2020	1
building	highrise	gypsum	mass factor (original)	0.00267823	t / m³	Jafary Nasab et al. 2020	1
building	highrise	iron + steel	mass factor (original)	0.0155536	t / m³	Jafary Nasab et al. 2020	1
building	highrise	mortar	mass factor (original)	0.0030628	t / m³	Jafary Nasab et al. 2020	1
building	highrise	aggregate	mass factor (original)	0.00512366	t / m³	Ochsendorf et al. 2011	1
building	highrise	all other materials	mass factor (original)	6.98771e-05	t / m³	Ochsendorf et al. 2011	1
building	highrise	other minerals	mass factor (original)	0.00162656	t / m³	Ochsendorf et al. 2011	1
building	highrise	aluminum	mass factor (original)	0.000554164	t / m³	Ochsendorf et al. 2011	1
building	highrise	asphalt	mass factor (original)	0.000144083	t / m³	Ochsendorf et al. 2011	1
building	highrise	concrete	mass factor (original)	0.179083	t / m³	Ochsendorf et al. 2011	1
building	highrise	glass	mass factor (original)	0.000795599	t / m³	Ochsendorf et al. 2011	1
building	highrise	gypsum	mass factor (original)	0.000794511	t / m³	Ochsendorf et al. 2011	1
building	highrise	insulation	mass factor (original)	0.000329283	t / m³	Ochsendorf et al. 2011	1
building	highrise	iron + steel	mass factor (original)	0.0158856	t / m³	Ochsendorf et al. 2011	1
building	highrise	concrete	mass factor (original)	0.208198	t / m³	Robati et al. 2018	1
building	highrise	gypsum	mass factor (original)	0.00567273	t / m³	Robati et al. 2018	1
building	highrise	insulation	mass factor (original)	0.00013719	t / m³	Robati et al. 2018	1
building	highrise	iron + steel	mass factor (original)	0.01173	t / m³	Robati et al. 2018	1
building	highrise	timber	mass factor (original)	0.0077989	t / m³	Robati et al. 2018	1
building	lightweight	other petroleum products	mass factor (original)	0.00265306	t / m³	Atmaca 2016	1
building	lightweight	all other materials	mass factor (original)	0.00359694	t / m³	Atmaca 2016	1
building	lightweight	other minerals	mass factor (original)	0.0142857	t / m³	Atmaca 2016	1
building	lightweight	ceramic	mass factor (original)	0.000382653	t / m³	Atmaca 2016	1
building	lightweight	concrete	mass factor (original)	0.174561	t / m³	Atmaca 2016	1
building	lightweight	gypsum	mass factor (original)	0.00246939	t / m³	Atmaca 2016	1
building	lightweight	iron + steel	mass factor (original)	0.0219592	t / m³	Atmaca 2016	1
building	lightweight	timber	mass factor (original)	0.0113367	t / m³	Atmaca 2016	1
building	lightweight	aggregate	mass factor (original)	0	t / m³	Berrill & Hertwich 2021	1
building	lightweight	all other materials	mass factor (original)	0.00487348	t / m³	Berrill & Hertwich 2021	1
building	lightweight	cement	mass factor (original)	0	t / m³	Berrill & Hertwich 2021	1
building	lightweight	concrete	mass factor (original)	0.0129162	t / m³	Berrill & Hertwich 2021	1
building	lightweight	glass	mass factor (original)	0.00145766	t / m³	Berrill & Hertwich 2021	1
building	lightweight	gypsum	mass factor (original)	0.00734002	t / m³	Berrill & Hertwich 2021	1
building	lightweight	insulation	mass factor (original)	0.000914689	t / m³	Berrill & Hertwich 2021	1
building	lightweight	iron + steel	mass factor (original)	0.00581266	t / m³	Berrill & Hertwich 2021	1
building	lightweight	timber	mass factor (original)	0.0183455	t / m³	Berrill & Hertwich 2021	1
building	multifamily	concrete	mass factor (original)	0.25038	t / m³	Aye et al. 2011 or as cited by Marinova et al. 2019	1
building	multifamily	iron + steel	mass factor (original)	0.0552244	t / m³	Aye et al. 2011 or as cited by Marinova et al. 2019	1
building	multifamily	timber	mass factor (original)	0.0631499	t / m³	Aye et al. 2011 or as cited by Marinova et al. 2019	1
building	multifamily	aggregate	mass factor (original)	0.0363257	t / m³	Berrill & Hertwich 2021	1
building	multifamily	all other materials	mass factor (original)	0.0138437	t / m³	Berrill & Hertwich 2021	1
building	multifamily	cement	mass factor (original)	0.00793148	t / m³	Berrill & Hertwich 2021	1
building	multifamily	concrete	mass factor (original)	0.0908747	t / m³	Berrill & Hertwich 2021	1
building	multifamily	glass	mass factor (original)	0.0018426	t / m³	Berrill & Hertwich 2021	1
building	multifamily	gypsum	mass factor (original)	0.0075497	t / m³	Berrill & Hertwich 2021	1
building	multifamily	insulation	mass factor (original)	0.00025523	t / m³	Berrill & Hertwich 2021	1
building	multifamily	iron + steel	mass factor (original)	0.00736129	t / m³	Berrill & Hertwich 2021	1
building	multifamily	timber	mass factor (original)	0.0114735	t / m³	Berrill & Hertwich 2021	1
building	multifamily	aggregate	mass factor (original)	0.00502307	t / m³	Carre & Crossin 2015 or as cited by Marinova et al. 2019	1
building	multifamily	all other materials	mass factor (original)	0.00179524	t / m³	Carre & Crossin 2015 or as cited by Marinova et al. 2019	1
building	multifamily	cement	mass factor (original)	0.0145235	t / m³	Carre & Crossin 2015 or as cited by Marinova et al. 2019	1
building	multifamily	concrete	mass factor (original)	0.0966568	t / m³	Carre & Crossin 2015 or as cited by Marinova et al. 2019	1
building	multifamily	glass	mass factor (original)	0.001649	t / m³	Carre & Crossin 2015 or as cited by Marinova et al. 2019	1
building	multifamily	iron + steel	mass factor (original)	0.00745738	t / m³	Carre & Crossin 2015 or as cited by Marinova et al. 2019	1
building	multifamily	mortar	mass factor (original)	0.0132424	t / m³	Carre & Crossin 2015 or as cited by Marinova et al. 2019	1
building	multifamily	timber	mass factor (original)	0.0150457	t / m³	Carre & Crossin 2015 or as cited by Marinova et al. 2019	1
building	multifamily	aggregate	mass factor (original)	0.0119352	t / m³	Carre & Crossin 2015 or as cited by Marinova et al. 2019	2
building	multifamily	all other materials	mass factor (original)	0.00103523	t / m³	Carre & Crossin 2015 or as cited by Marinova et al. 2019	2
building	multifamily	cement	mass factor (original)	0	t / m³	Carre & Crossin 2015 or as cited by Marinova et al. 2019	2
building	multifamily	concrete	mass factor (original)	0.42551	t / m³	Carre & Crossin 2015 or as cited by Marinova et al. 2019	2
building	multifamily	glass	mass factor (original)	0.00154176	t / m³	Carre & Crossin 2015 or as cited by Marinova et al. 2019	2
building	multifamily	iron + steel	mass factor (original)	0.0187677	t / m³	Carre & Crossin 2015 or as cited by Marinova et al. 2019	2
building	multifamily	mortar	mass factor (original)	0.0134633	t / m³	Carre & Crossin 2015 or as cited by Marinova et al. 2019	2
building	multifamily	timber	mass factor (original)	0	t / m³	Carre & Crossin 2015 or as cited by Marinova et al. 2019	2
building	multifamily	aggregate	mass factor (original)	0.0108945	t / m³	Kumar et al. 2015	1
building	multifamily	other petroleum products	mass factor (original)	0.00129662	t / m³	Kumar et al. 2015	1
building	multifamily	all other materials	mass factor (original)	0.00262675	t / m³	Kumar et al. 2015	1
building	multifamily	other metals	mass factor (original)	0.000325612	t / m³	Kumar et al. 2015	1
building	multifamily	cement	mass factor (original)	0.00241914	t / m³	Kumar et al. 2015	1
building	multifamily	concrete	mass factor (original)	0.283731	t / m³	Kumar et al. 2015	1
building	multifamily	glass	mass factor (original)	0.000699301	t / m³	Kumar et al. 2015	1
building	multifamily	gypsum	mass factor (original)	0.00745994	t / m³	Kumar et al. 2015	1
building	multifamily	iron + steel	mass factor (original)	0.0124927	t / m³	Kumar et al. 2015	1
building	multifamily	other biomass	mass factor (original)	0.00453598	t / m³	Kumar et al. 2015	1
building	multifamily	timber	mass factor (original)	0.00399621	t / m³	Kumar et al. 2015	1
building	multifamily	aggregate	mass factor (original)	0.0411864	t / m³	Mollaei et al. 2020	1
building	multifamily	bitumen	mass factor (original)	0	t / m³	Mollaei et al. 2020	1
building	multifamily	bricks	mass factor (original)	0.0668644	t / m³	Mollaei et al. 2020	1
building	multifamily	concrete	mass factor (original)	0.0419492	t / m³	Mollaei et al. 2020	1
building	multifamily	iron + steel	mass factor (original)	0.0142373	t / m³	Mollaei et al. 2020	1
building	multifamily	timber	mass factor (original)	0.0414407	t / m³	Mollaei et al. 2020	1
building	multifamily	aggregate	mass factor (original)	0.0132436	t / m³	Ochsendorf et al. 2011	1
building	multifamily	other petroleum products	mass factor (original)	0.000832624	t / m³	Ochsendorf et al. 2011	1
building	multifamily	all other materials	mass factor (original)	0.0013402	t / m³	Ochsendorf et al. 2011	1
building	multifamily	other minerals	mass factor (original)	0.00510923	t / m³	Ochsendorf et al. 2011	1
building	multifamily	aluminum	mass factor (original)	0.000906777	t / m³	Ochsendorf et al. 2011	1
building	multifamily	asphalt	mass factor (original)	0.00053746	t / m³	Ochsendorf et al. 2011	1
building	multifamily	concrete	mass factor (original)	0.112259	t / m³	Ochsendorf et al. 2011	1
building	multifamily	glass	mass factor (original)	0.000696663	t / m³	Ochsendorf et al. 2011	1
building	multifamily	gypsum	mass factor (original)	0.0127928	t / m³	Ochsendorf et al. 2011	1
building	multifamily	insulation	mass factor (original)	0.000754725	t / m³	Ochsendorf et al. 2011	1
building	multifamily	iron + steel	mass factor (original)	0.00389579	t / m³	Ochsendorf et al. 2011	1
building	multifamily	timber	mass factor (original)	0.00925132	t / m³	Ochsendorf et al. 2011	1
building	multifamily	aggregate	mass factor (original)	0.0139233	t / m³	Ochsendorf et al. 2011	2
building	multifamily	other petroleum products	mass factor (original)	5.23338e-05	t / m³	Ochsendorf et al. 2011	2
building	multifamily	all other materials	mass factor (original)	0.00141487	t / m³	Ochsendorf et al. 2011	2
building	multifamily	other minerals	mass factor (original)	0.0053811	t / m³	Ochsendorf et al. 2011	2
building	multifamily	aluminum	mass factor (original)	0.000941566	t / m³	Ochsendorf et al. 2011	2
building	multifamily	asphalt	mass factor (original)	0.00055808	t / m³	Ochsendorf et al. 2011	2
building	multifamily	concrete	mass factor (original)	0.0437615	t / m³	Ochsendorf et al. 2011	2
building	multifamily	glass	mass factor (original)	0.000723391	t / m³	Ochsendorf et al. 2011	2
building	multifamily	gypsum	mass factor (original)	0.0131354	t / m³	Ochsendorf et al. 2011	2
building	multifamily	insulation	mass factor (original)	0.000384724	t / m³	Ochsendorf et al. 2011	2
building	multifamily	iron + steel	mass factor (original)	0.00246994	t / m³	Ochsendorf et al. 2011	2
building	multifamily	timber	mass factor (original)	0.0118886	t / m³	Ochsendorf et al. 2011	2
building	multifamily	aggregate	mass factor (original)	0.0132436	t / m³	Ochsendorf et al. 2011	3
building	multifamily	other petroleum products	mass factor (original)	0.00081134	t / m³	Ochsendorf et al. 2011	3
building	multifamily	all other materials	mass factor (original)	0.00134131	t / m³	Ochsendorf et al. 2011	3
building	multifamily	other minerals	mass factor (original)	0.00510923	t / m³	Ochsendorf et al. 2011	3
building	multifamily	aluminum	mass factor (original)	0.000906777	t / m³	Ochsendorf et al. 2011	3
building	multifamily	asphalt	mass factor (original)	0.000549634	t / m³	Ochsendorf et al. 2011	3
building	multifamily	concrete	mass factor (original)	0.106497	t / m³	Ochsendorf et al. 2011	3
building	multifamily	glass	mass factor (original)	0.000696663	t / m³	Ochsendorf et al. 2011	3
building	multifamily	gypsum	mass factor (original)	0.0128659	t / m³	Ochsendorf et al. 2011	3
building	multifamily	insulation	mass factor (original)	0.000741529	t / m³	Ochsendorf et al. 2011	3
building	multifamily	iron + steel	mass factor (original)	0.00361638	t / m³	Ochsendorf et al. 2011	3
building	multifamily	timber	mass factor (original)	0.00927635	t / m³	Ochsendorf et al. 2011	3
building	multifamily	aggregate	mass factor (original)	0.0139233	t / m³	Ochsendorf et al. 2011	4
building	multifamily	other petroleum products	mass factor (original)	5.25106e-05	t / m³	Ochsendorf et al. 2011	4
building	multifamily	all other materials	mass factor (original)	0.00141575	t / m³	Ochsendorf et al. 2011	4
building	multifamily	other minerals	mass factor (original)	0.0053811	t / m³	Ochsendorf et al. 2011	4
building	multifamily	aluminum	mass factor (original)	0.000941566	t / m³	Ochsendorf et al. 2011	4
building	multifamily	asphalt	mass factor (original)	0.000569749	t / m³	Ochsendorf et al. 2011	4
building	multifamily	concrete	mass factor (original)	0.0310816	t / m³	Ochsendorf et al. 2011	4
building	multifamily	glass	mass factor (original)	0.000723391	t / m³	Ochsendorf et al. 2011	4
building	multifamily	gypsum	mass factor (original)	0.0131884	t / m³	Ochsendorf et al. 2011	4
building	multifamily	insulation	mass factor (original)	0.000384724	t / m³	Ochsendorf et al. 2011	4
building	multifamily	iron + steel	mass factor (original)	0.00143944	t / m³	Ochsendorf et al. 2011	4
building	multifamily	timber	mass factor (original)	0.0119349	t / m³	Ochsendorf et al. 2011	4
building	multifamily	concrete	mass factor (original)	0.0372188	t / m³	Reyna & Chester 2014, as cited by Heeren & Fishman 2019	1
building	multifamily	iron + steel	mass factor (original)	0.00109467	t / m³	Reyna & Chester 2014, as cited by Heeren & Fishman 2019	1
building	multifamily	timber	mass factor (original)	0.00957837	t / m³	Reyna & Chester 2014, as cited by Heeren & Fishman 2019	1
building	multifamily	asphalt	mass factor (original)	0.00224011	t / m³	Reyna & Chester 2014, as cited by Heeren & Fishman 2019	2
building	multifamily	concrete	mass factor (original)	0.0273668	t / m³	Reyna & Chester 2014, as cited by Heeren & Fishman 2019	2
building	multifamily	iron + steel	mass factor (original)	0.00136834	t / m³	Reyna & Chester 2014, as cited by Heeren & Fishman 2019	2
building	multifamily	timber	mass factor (original)	0.0210724	t / m³	Reyna & Chester 2014, as cited by Heeren & Fishman 2019	2
building	multifamily	asphalt	mass factor (original)	0.00102218	t / m³	Reyna & Chester 2014, as cited by Heeren & Fishman 2019	3
building	multifamily	concrete	mass factor (original)	0.149016	t / m³	Reyna & Chester 2014, as cited by Heeren & Fishman 2019	3
building	multifamily	iron + steel	mass factor (original)	0.0173902	t / m³	Reyna & Chester 2014, as cited by Heeren & Fishman 2019	3
building	multifamily	timber	mass factor (original)	0.00599661	t / m³	Reyna & Chester 2014, as cited by Heeren & Fishman 2019	3
building	multifamily	aggregate	mass factor (original)	0.00893463	t / m³	Reza et al. 2014	1
building	multifamily	other petroleum products	mass factor (original)	0.000493103	t / m³	Reza et al. 2014	1
building	multifamily	aluminum	mass factor (original)	0.00215859	t / m³	Reza et al. 2014	1
building	multifamily	concrete	mass factor (original)	0.457691	t / m³	Reza et al. 2014	1
building	multifamily	iron + steel	mass factor (original)	0.0175534	t / m³	Reza et al. 2014	1
building	multifamily	concrete	mass factor (original)	0.180322	t / m³	Stephan & Athanassiadis 2018, as cited by Marinova et al. 2019	1
building	multifamily	copper	mass factor (original)	2.05255e-06	t / m³	Stephan & Athanassiadis 2018, as cited by Marinova et al. 2019	1
building	multifamily	iron + steel	mass factor (original)	0.0127061	t / m³	Stephan & Athanassiadis 2018, as cited by Marinova et al. 2019	1
building	multifamily	timber	mass factor (original)	0.0010555	t / m³	Stephan & Athanassiadis 2018, as cited by Marinova et al. 2019	1
building	singlefamily_climate1	aggregate	mass factor (original)	0.0216914	t / m³	Berrill & Hertwich 2021	1
building	singlefamily_climate1	all other materials	mass factor (original)	0.0166702	t / m³	Berrill & Hertwich 2021	1
building	singlefamily_climate1	cement	mass factor (original)	0.00613655	t / m³	Berrill & Hertwich 2021	1
building	singlefamily_climate1	concrete	mass factor (original)	0.0748573	t / m³	Berrill & Hertwich 2021	1
building	singlefamily_climate1	glass	mass factor (original)	0.00212728	t / m³	Berrill & Hertwich 2021	1
building	singlefamily_climate1	gypsum	mass factor (original)	0.00607877	t / m³	Berrill & Hertwich 2021	1
building	singlefamily_climate1	insulation	mass factor (original)	0.000387449	t / m³	Berrill & Hertwich 2021	1
building	singlefamily_climate1	iron + steel	mass factor (original)	0.00199513	t / m³	Berrill & Hertwich 2021	1
building	singlefamily_climate1	timber	mass factor (original)	0.0166943	t / m³	Berrill & Hertwich 2021	1
building	singlefamily_climate1	other petroleum products	mass factor (original)	0.0100021	t / m³	Marceau & VanGeem 2008	1
building	singlefamily_climate1	all other materials	mass factor (original)	0.0115011	t / m³	Marceau & VanGeem 2008	1
building	singlefamily_climate1	aluminum	mass factor (original)	0.000814719	t / m³	Marceau & VanGeem 2008	1
building	singlefamily_climate1	cement	mass factor (original)	0.00148262	t / m³	Marceau & VanGeem 2008	1
building	singlefamily_climate1	ceramic	mass factor (original)	0.00358995	t / m³	Marceau & VanGeem 2008	1
building	singlefamily_climate1	concrete	mass factor (original)	0.0678079	t / m³	Marceau & VanGeem 2008	1
building	singlefamily_climate1	copper	mass factor (original)	6.42947e-05	t / m³	Marceau & VanGeem 2008	1
building	singlefamily_climate1	glass	mass factor (original)	0.0030017	t / m³	Marceau & VanGeem 2008	1
building	singlefamily_climate1	gypsum	mass factor (original)	0.0085368	t / m³	Marceau & VanGeem 2008	1
building	singlefamily_climate1	insulation	mass factor (original)	0.000521075	t / m³	Marceau & VanGeem 2008	1
building	singlefamily_climate1	iron + steel	mass factor (original)	0.0024336	t / m³	Marceau & VanGeem 2008	1
building	singlefamily_climate1	other biomass	mass factor (original)	0.00925747	t / m³	Marceau & VanGeem 2008	1
building	singlefamily_climate1	timber	mass factor (original)	0.0103188	t / m³	Marceau & VanGeem 2008	1
building	singlefamily_climate1	other petroleum products	mass factor (original)	0.00966531	t / m³	Marceau & VanGeem 2008	2
building	singlefamily_climate1	all other materials	mass factor (original)	0.0115011	t / m³	Marceau & VanGeem 2008	2
building	singlefamily_climate1	aluminum	mass factor (original)	0.000814719	t / m³	Marceau & VanGeem 2008	2
building	singlefamily_climate1	cement	mass factor (original)	0.00148262	t / m³	Marceau & VanGeem 2008	2
building	singlefamily_climate1	ceramic	mass factor (original)	0.00358995	t / m³	Marceau & VanGeem 2008	2
building	singlefamily_climate1	concrete	mass factor (original)	0.185903	t / m³	Marceau & VanGeem 2008	2
building	singlefamily_climate1	copper	mass factor (original)	6.42947e-05	t / m³	Marceau & VanGeem 2008	2
building	singlefamily_climate1	glass	mass factor (original)	0.0030017	t / m³	Marceau & VanGeem 2008	2
building	singlefamily_climate1	gypsum	mass factor (original)	0.00927187	t / m³	Marceau & VanGeem 2008	2
building	singlefamily_climate1	insulation	mass factor (original)	0.00215723	t / m³	Marceau & VanGeem 2008	2
building	singlefamily_climate1	iron + steel	mass factor (original)	0.00393253	t / m³	Marceau & VanGeem 2008	2
building	singlefamily_climate1	other biomass	mass factor (original)	0.00897343	t / m³	Marceau & VanGeem 2008	2
building	singlefamily_climate1	timber	mass factor (original)	0.00754263	t / m³	Marceau & VanGeem 2008	2
building	singlefamily_climate2	other petroleum products	mass factor (original)	0.0100021	t / m³	Marceau & VanGeem 2008	3
building	singlefamily_climate2	all other materials	mass factor (original)	0.0115011	t / m³	Marceau & VanGeem 2008	3
building	singlefamily_climate2	aluminum	mass factor (original)	0.000814719	t / m³	Marceau & VanGeem 2008	3
building	singlefamily_climate2	cement	mass factor (original)	0.00148262	t / m³	Marceau & VanGeem 2008	3
building	singlefamily_climate2	ceramic	mass factor (original)	0.00358995	t / m³	Marceau & VanGeem 2008	3
building	singlefamily_climate2	concrete	mass factor (original)	0.0730906	t / m³	Marceau & VanGeem 2008	3
building	singlefamily_climate2	copper	mass factor (original)	6.42947e-05	t / m³	Marceau & VanGeem 2008	3
building	singlefamily_climate2	glass	mass factor (original)	0.0030017	t / m³	Marceau & VanGeem 2008	3
building	singlefamily_climate2	gypsum	mass factor (original)	0.0085368	t / m³	Marceau & VanGeem 2008	3
building	singlefamily_climate2	insulation	mass factor (original)	0.000521075	t / m³	Marceau & VanGeem 2008	3
building	singlefamily_climate2	iron + steel	mass factor (original)	0.00250173	t / m³	Marceau & VanGeem 2008	3
building	singlefamily_climate2	other biomass	mass factor (original)	0.00925747	t / m³	Marceau & VanGeem 2008	3
building	singlefamily_climate2	timber	mass factor (original)	0.0103188	t / m³	Marceau & VanGeem 2008	3
building	singlefamily_climate2	other petroleum products	mass factor (original)	0.00966531	t / m³	Marceau & VanGeem 2008	4
building	singlefamily_climate2	all other materials	mass factor (original)	0.0115011	t / m³	Marceau & VanGeem 2008	4
building	singlefamily_climate2	aluminum	mass factor (original)	0.000814719	t / m³	Marceau & VanGeem 2008	4
building	singlefamily_climate2	cement	mass factor (original)	0.00148262	t / m³	Marceau & VanGeem 2008	4
building	singlefamily_climate2	ceramic	mass factor (original)	0.00358995	t / m³	Marceau & VanGeem 2008	4
building	singlefamily_climate2	concrete	mass factor (original)	0.191186	t / m³	Marceau & VanGeem 2008	4
building	singlefamily_climate2	copper	mass factor (original)	6.42947e-05	t / m³	Marceau & VanGeem 2008	4
building	singlefamily_climate2	glass	mass factor (original)	0.0030017	t / m³	Marceau & VanGeem 2008	4
building	singlefamily_climate2	gypsum	mass factor (original)	0.00927187	t / m³	Marceau & VanGeem 2008	4
building	singlefamily_climate2	insulation	mass factor (original)	0.00218602	t / m³	Marceau & VanGeem 2008	4
building	singlefamily_climate2	iron + steel	mass factor (original)	0.00400066	t / m³	Marceau & VanGeem 2008	4
building	singlefamily_climate2	other biomass	mass factor (original)	0.00897343	t / m³	Marceau & VanGeem 2008	4
building	singlefamily_climate2	timber	mass factor (original)	0.00754263	t / m³	Marceau & VanGeem 2008	4
building	singlefamily_climate2	aggregate	mass factor (original)	0.0341956	t / m³	Ochsendorf et al. 2011	1
building	singlefamily_climate2	other petroleum products	mass factor (original)	0.00113444	t / m³	Ochsendorf et al. 2011	1
building	singlefamily_climate2	all other materials	mass factor (original)	0.000165986	t / m³	Ochsendorf et al. 2011	1
building	singlefamily_climate2	aluminum	mass factor (original)	0.00129087	t / m³	Ochsendorf et al. 2011	1
building	singlefamily_climate2	asphalt	mass factor (original)	0.00315613	t / m³	Ochsendorf et al. 2011	1
building	singlefamily_climate2	concrete	mass factor (original)	0.141785	t / m³	Ochsendorf et al. 2011	1
building	singlefamily_climate2	glass	mass factor (original)	0.00105443	t / m³	Ochsendorf et al. 2011	1
building	singlefamily_climate2	gypsum	mass factor (original)	0.00754342	t / m³	Ochsendorf et al. 2011	1
building	singlefamily_climate2	insulation	mass factor (original)	0.001796	t / m³	Ochsendorf et al. 2011	1
building	singlefamily_climate2	iron + steel	mass factor (original)	0.000931434	t / m³	Ochsendorf et al. 2011	1
building	singlefamily_climate2	timber	mass factor (original)	0.0112584	t / m³	Ochsendorf et al. 2011	1
building	singlefamily_climate2	aggregate	mass factor (original)	0.0354325	t / m³	Ochsendorf et al. 2011	2
building	singlefamily_climate2	other petroleum products	mass factor (original)	0.00026974	t / m³	Ochsendorf et al. 2011	2
building	singlefamily_climate2	all other materials	mass factor (original)	0.000272215	t / m³	Ochsendorf et al. 2011	2
building	singlefamily_climate2	aluminum	mass factor (original)	0.00133756	t / m³	Ochsendorf et al. 2011	2
building	singlefamily_climate2	asphalt	mass factor (original)	0.00327029	t / m³	Ochsendorf et al. 2011	2
building	singlefamily_climate2	concrete	mass factor (original)	0.0604812	t / m³	Ochsendorf et al. 2011	2
building	singlefamily_climate2	glass	mass factor (original)	0.00109257	t / m³	Ochsendorf et al. 2011	2
building	singlefamily_climate2	gypsum	mass factor (original)	0.00781504	t / m³	Ochsendorf et al. 2011	2
building	singlefamily_climate2	insulation	mass factor (original)	0.000642179	t / m³	Ochsendorf et al. 2011	2
building	singlefamily_climate2	iron + steel	mass factor (original)	0.000294487	t / m³	Ochsendorf et al. 2011	2
building	singlefamily_climate2	timber	mass factor (original)	0.0162153	t / m³	Ochsendorf et al. 2011	2
building	singlefamily_climate2	aluminum	mass factor (original)	0.000570981	t / m³	Reyna & Chester 2014, as cited by Heeren & Fishman 2019, Marinova et al. 2019	1
building	singlefamily_climate2	asphalt	mass factor (original)	0.00481218	t / m³	Reyna & Chester 2014, as cited by Heeren & Fishman 2019, Marinova et al. 2019	1
building	singlefamily_climate2	concrete	mass factor (original)	0.0737221	t / m³	Reyna & Chester 2014, as cited by Heeren & Fishman 2019, Marinova et al. 2019	1
building	singlefamily_climate2	iron + steel	mass factor (original)	0.00176053	t / m³	Reyna & Chester 2014, as cited by Heeren & Fishman 2019, Marinova et al. 2019	1
building	singlefamily_climate2	timber	mass factor (original)	0.0226668	t / m³	Reyna & Chester 2014, as cited by Heeren & Fishman 2019, Marinova et al. 2019	1
building	singlefamily_climate2	aluminum	mass factor (original)	0.000494733	t / m³	Reyna & Chester 2014, as cited by Heeren & Fishman 2019, Marinova et al. 2019	2
building	singlefamily_climate2	asphalt	mass factor (original)	0.00531636	t / m³	Reyna & Chester 2014, as cited by Heeren & Fishman 2019, Marinova et al. 2019	2
building	singlefamily_climate2	concrete	mass factor (original)	0.0774913	t / m³	Reyna & Chester 2014, as cited by Heeren & Fishman 2019, Marinova et al. 2019	2
building	singlefamily_climate2	iron + steel	mass factor (original)	0.00223318	t / m³	Reyna & Chester 2014, as cited by Heeren & Fishman 2019, Marinova et al. 2019	2
building	singlefamily_climate2	timber	mass factor (original)	0.023895	t / m³	Reyna & Chester 2014, as cited by Heeren & Fishman 2019, Marinova et al. 2019	2
building	singlefamily_climate2	aluminum	mass factor (original)	0.000282231	t / m³	Reyna & Chester 2014, as cited by Heeren & Fishman 2019, Marinova et al. 2019	3
building	singlefamily_climate2	asphalt	mass factor (original)	0.00416258	t / m³	Reyna & Chester 2014, as cited by Heeren & Fishman 2019, Marinova et al. 2019	3
building	singlefamily_climate2	concrete	mass factor (original)	0.135935	t / m³	Reyna & Chester 2014, as cited by Heeren & Fishman 2019, Marinova et al. 2019	3
building	singlefamily_climate2	iron + steel	mass factor (original)	0.00200748	t / m³	Reyna & Chester 2014, as cited by Heeren & Fishman 2019, Marinova et al. 2019	3
building	singlefamily_climate2	timber	mass factor (original)	0.0220823	t / m³	Reyna & Chester 2014, as cited by Heeren & Fishman 2019, Marinova et al. 2019	3
building	singlefamily_climate3	aggregate	mass factor (original)	0.0195792	t / m³	Berrill & Hertwich 2021	1
building	singlefamily_climate3	all other materials	mass factor (original)	0.0165445	t / m³	Berrill & Hertwich 2021	1
building	singlefamily_climate3	cement	mass factor (original)	0.00539391	t / m³	Berrill & Hertwich 2021	1
building	singlefamily_climate3	concrete	mass factor (original)	0.0682883	t / m³	Berrill & Hertwich 2021	1
building	singlefamily_climate3	glass	mass factor (original)	0.0021274	t / m³	Berrill & Hertwich 2021	1
building	singlefamily_climate3	gypsum	mass factor (original)	0.00607931	t / m³	Berrill & Hertwich 2021	1
building	singlefamily_climate3	insulation	mass factor (original)	0.000569351	t / m³	Berrill & Hertwich 2021	1
building	singlefamily_climate3	iron + steel	mass factor (original)	0.00193052	t / m³	Berrill & Hertwich 2021	1
building	singlefamily_climate3	timber	mass factor (original)	0.0172165	t / m³	Berrill & Hertwich 2021	1
building	singlefamily_climate3	other petroleum products	mass factor (original)	0.0100021	t / m³	Marceau & VanGeem 2008	1
building	singlefamily_climate3	all other materials	mass factor (original)	0.0115011	t / m³	Marceau & VanGeem 2008	1
building	singlefamily_climate3	aluminum	mass factor (original)	0.000814719	t / m³	Marceau & VanGeem 2008	1
building	singlefamily_climate3	cement	mass factor (original)	0.00148262	t / m³	Marceau & VanGeem 2008	1
building	singlefamily_climate3	ceramic	mass factor (original)	0.00358995	t / m³	Marceau & VanGeem 2008	1
building	singlefamily_climate3	concrete	mass factor (original)	0.0836464	t / m³	Marceau & VanGeem 2008	1
building	singlefamily_climate3	copper	mass factor (original)	6.42947e-05	t / m³	Marceau & VanGeem 2008	1
building	singlefamily_climate3	glass	mass factor (original)	0.0030017	t / m³	Marceau & VanGeem 2008	1
building	singlefamily_climate3	gypsum	mass factor (original)	0.0085368	t / m³	Marceau & VanGeem 2008	1
building	singlefamily_climate3	insulation	mass factor (original)	0.000716838	t / m³	Marceau & VanGeem 2008	1
building	singlefamily_climate3	iron + steel	mass factor (original)	0.00263704	t / m³	Marceau & VanGeem 2008	1
building	singlefamily_climate3	other biomass	mass factor (original)	0.00925747	t / m³	Marceau & VanGeem 2008	1
building	singlefamily_climate3	timber	mass factor (original)	0.0103188	t / m³	Marceau & VanGeem 2008	1
building	singlefamily_climate3	other petroleum products	mass factor (original)	0.00966531	t / m³	Marceau & VanGeem 2008	2
building	singlefamily_climate3	all other materials	mass factor (original)	0.0115011	t / m³	Marceau & VanGeem 2008	2
building	singlefamily_climate3	aluminum	mass factor (original)	0.000814719	t / m³	Marceau & VanGeem 2008	2
building	singlefamily_climate3	cement	mass factor (original)	0.00148262	t / m³	Marceau & VanGeem 2008	2
building	singlefamily_climate3	ceramic	mass factor (original)	0.00358995	t / m³	Marceau & VanGeem 2008	2
building	singlefamily_climate3	concrete	mass factor (original)	0.201752	t / m³	Marceau & VanGeem 2008	2
building	singlefamily_climate3	copper	mass factor (original)	6.42947e-05	t / m³	Marceau & VanGeem 2008	2
building	singlefamily_climate3	glass	mass factor (original)	0.0030017	t / m³	Marceau & VanGeem 2008	2
building	singlefamily_climate3	gypsum	mass factor (original)	0.00927187	t / m³	Marceau & VanGeem 2008	2
building	singlefamily_climate3	insulation	mass factor (original)	0.00235203	t / m³	Marceau & VanGeem 2008	2
building	singlefamily_climate3	iron + steel	mass factor (original)	0.00413693	t / m³	Marceau & VanGeem 2008	2
building	singlefamily_climate3	other biomass	mass factor (original)	0.00897343	t / m³	Marceau & VanGeem 2008	2
building	singlefamily_climate3	timber	mass factor (original)	0.00754263	t / m³	Marceau & VanGeem 2008	2
building	singlefamily_climate3	aggregate	mass factor (original)	0.0280921	t / m³	Mosteiro-Romero et al. 2014	1
building	singlefamily_climate3	other petroleum products	mass factor (original)	0.00311164	t / m³	Mosteiro-Romero et al. 2014	1
building	singlefamily_climate3	all other materials	mass factor (original)	0.000325114	t / m³	Mosteiro-Romero et al. 2014	1
building	singlefamily_climate3	other metals	mass factor (original)	3.40235e-06	t / m³	Mosteiro-Romero et al. 2014	1
building	singlefamily_climate3	other minerals	mass factor (original)	3.11882e-05	t / m³	Mosteiro-Romero et al. 2014	1
building	singlefamily_climate3	aluminum	mass factor (original)	0.000368588	t / m³	Mosteiro-Romero et al. 2014	1
building	singlefamily_climate3	asphalt	mass factor (original)	0.00212741	t / m³	Mosteiro-Romero et al. 2014	1
building	singlefamily_climate3	bitumen	mass factor (original)	0.000560443	t / m³	Mosteiro-Romero et al. 2014	1
building	singlefamily_climate3	cement	mass factor (original)	0.00837073	t / m³	Mosteiro-Romero et al. 2014	1
building	singlefamily_climate3	ceramic	mass factor (original)	0.000695592	t / m³	Mosteiro-Romero et al. 2014	1
building	singlefamily_climate3	concrete	mass factor (original)	0.149137	t / m³	Mosteiro-Romero et al. 2014	1
building	singlefamily_climate3	copper	mass factor (original)	0.000128533	t / m³	Mosteiro-Romero et al. 2014	1
building	singlefamily_climate3	glass	mass factor (original)	0.000593521	t / m³	Mosteiro-Romero et al. 2014	1
building	singlefamily_climate3	gypsum	mass factor (original)	0.00991974	t / m³	Mosteiro-Romero et al. 2014	1
building	singlefamily_climate3	iron + steel	mass factor (original)	0.00293547	t / m³	Mosteiro-Romero et al. 2014	1
building	singlefamily_climate3	other biomass	mass factor (original)	0.0148853	t / m³	Mosteiro-Romero et al. 2014	1
building	singlefamily_climate3	timber	mass factor (original)	0.00846807	t / m³	Mosteiro-Romero et al. 2014	1
building	singlefamily_climate3	other petroleum products	mass factor (original)	0.00188068	t / m³	Shreve 2018	1
building	singlefamily_climate3	all other materials	mass factor (original)	0.00500819	t / m³	Shreve 2018	1
building	singlefamily_climate3	aluminum	mass factor (original)	0.00090171	t / m³	Shreve 2018	1
building	singlefamily_climate3	asphalt	mass factor (original)	0.0175002	t / m³	Shreve 2018	1
building	singlefamily_climate3	ceramic	mass factor (original)	0.0134608	t / m³	Shreve 2018	1
building	singlefamily_climate3	concrete	mass factor (original)	0.176894	t / m³	Shreve 2018	1
building	singlefamily_climate3	glass	mass factor (original)	0.00440592	t / m³	Shreve 2018	1
building	singlefamily_climate3	gypsum	mass factor (original)	0.0726083	t / m³	Shreve 2018	1
building	singlefamily_climate3	insulation	mass factor (original)	0.0029854	t / m³	Shreve 2018	1
building	singlefamily_climate3	iron + steel	mass factor (original)	0.00322337	t / m³	Shreve 2018	1
building	singlefamily_climate3	mortar	mass factor (original)	0.0260994	t / m³	Shreve 2018	1
building	singlefamily_climate3	other biomass	mass factor (original)	0.0189714	t / m³	Shreve 2018	1
building	singlefamily_climate3	timber	mass factor (original)	0.0687302	t / m³	Shreve 2018	1
building	singlefamily_climate3	concrete	mass factor (original)	0.193614	t / m³	Stephan & Athanassiadis 2018, as cited by Marinova et al. 2019	1
building	singlefamily_climate3	copper	mass factor (original)	2.24195e-06	t / m³	Stephan & Athanassiadis 2018, as cited by Marinova et al. 2019	1
building	singlefamily_climate3	iron + steel	mass factor (original)	0.00855192	t / m³	Stephan & Athanassiadis 2018, as cited by Marinova et al. 2019	1
building	singlefamily_climate3	timber	mass factor (original)	0.00646792	t / m³	Stephan & Athanassiadis 2018, as cited by Marinova et al. 2019	1
building	singlefamily_climate3	concrete	mass factor (original)	0.176576	t / m³	Stephan & Athanassiadis 2018, as cited by Marinova et al. 2019	2
building	singlefamily_climate3	copper	mass factor (original)	2.03886e-06	t / m³	Stephan & Athanassiadis 2018, as cited by Marinova et al. 2019	2
building	singlefamily_climate3	iron + steel	mass factor (original)	0.00806841	t / m³	Stephan & Athanassiadis 2018, as cited by Marinova et al. 2019	2
building	singlefamily_climate3	timber	mass factor (original)	0.00824158	t / m³	Stephan & Athanassiadis 2018, as cited by Marinova et al. 2019	2
building	singlefamily_climate3	concrete	mass factor (original)	0.194203	t / m³	Stephan & Athanassiadis 2018, as cited by Marinova et al. 2019	3
building	singlefamily_climate3	copper	mass factor (original)	1.44125e-06	t / m³	Stephan & Athanassiadis 2018, as cited by Marinova et al. 2019	3
building	singlefamily_climate3	iron + steel	mass factor (original)	0.00862158	t / m³	Stephan & Athanassiadis 2018, as cited by Marinova et al. 2019	3
building	singlefamily_climate3	timber	mass factor (original)	0.0121677	t / m³	Stephan & Athanassiadis 2018, as cited by Marinova et al. 2019	3
building	singlefamily_climate3	concrete	mass factor (original)	0.177939	t / m³	Stephan & Athanassiadis 2018, as cited by Marinova et al. 2019	4
building	singlefamily_climate3	copper	mass factor (original)	1.66967e-06	t / m³	Stephan & Athanassiadis 2018, as cited by Marinova et al. 2019	4
building	singlefamily_climate3	iron + steel	mass factor (original)	0.00796934	t / m³	Stephan & Athanassiadis 2018, as cited by Marinova et al. 2019	4
building	singlefamily_climate3	timber	mass factor (original)	0.00839486	t / m³	Stephan & Athanassiadis 2018, as cited by Marinova et al. 2019	4
building	singlefamily_climate4	aggregate	mass factor (original)	0.0203398	t / m³	Berrill & Hertwich 2021	1
building	singlefamily_climate4	all other materials	mass factor (original)	0.0165898	t / m³	Berrill & Hertwich 2021	1
building	singlefamily_climate4	cement	mass factor (original)	0.00566134	t / m³	Berrill & Hertwich 2021	1
building	singlefamily_climate4	concrete	mass factor (original)	0.0706538	t / m³	Berrill & Hertwich 2021	1
building	singlefamily_climate4	glass	mass factor (original)	0.00212736	t / m³	Berrill & Hertwich 2021	1
building	singlefamily_climate4	gypsum	mass factor (original)	0.00607912	t / m³	Berrill & Hertwich 2021	1
building	singlefamily_climate4	insulation	mass factor (original)	0.000493482	t / m³	Berrill & Hertwich 2021	1
building	singlefamily_climate4	iron + steel	mass factor (original)	0.00195379	t / m³	Berrill & Hertwich 2021	1
building	singlefamily_climate4	timber	mass factor (original)	0.0170285	t / m³	Berrill & Hertwich 2021	1
building	singlefamily_climate4	other petroleum products	mass factor (original)	0.0100021	t / m³	Marceau & VanGeem 2008	1
building	singlefamily_climate4	all other materials	mass factor (original)	0.0115011	t / m³	Marceau & VanGeem 2008	1
building	singlefamily_climate4	aluminum	mass factor (original)	0.000814719	t / m³	Marceau & VanGeem 2008	1
building	singlefamily_climate4	cement	mass factor (original)	0.00148262	t / m³	Marceau & VanGeem 2008	1
building	singlefamily_climate4	ceramic	mass factor (original)	0.00358995	t / m³	Marceau & VanGeem 2008	1
building	singlefamily_climate4	concrete	mass factor (original)	0.0730906	t / m³	Marceau & VanGeem 2008	1
building	singlefamily_climate4	copper	mass factor (original)	6.42947e-05	t / m³	Marceau & VanGeem 2008	1
building	singlefamily_climate4	glass	mass factor (original)	0.0030017	t / m³	Marceau & VanGeem 2008	1
building	singlefamily_climate4	gypsum	mass factor (original)	0.0085368	t / m³	Marceau & VanGeem 2008	1
building	singlefamily_climate4	insulation	mass factor (original)	0.000949066	t / m³	Marceau & VanGeem 2008	1
building	singlefamily_climate4	iron + steel	mass factor (original)	0.00250173	t / m³	Marceau & VanGeem 2008	1
building	singlefamily_climate4	other biomass	mass factor (original)	0.00925747	t / m³	Marceau & VanGeem 2008	1
building	singlefamily_climate4	timber	mass factor (original)	0.0103188	t / m³	Marceau & VanGeem 2008	1
building	singlefamily_climate4	other petroleum products	mass factor (original)	0.00966531	t / m³	Marceau & VanGeem 2008	2
building	singlefamily_climate4	all other materials	mass factor (original)	0.0115011	t / m³	Marceau & VanGeem 2008	2
building	singlefamily_climate4	aluminum	mass factor (original)	0.000814719	t / m³	Marceau & VanGeem 2008	2
building	singlefamily_climate4	cement	mass factor (original)	0.00148262	t / m³	Marceau & VanGeem 2008	2
building	singlefamily_climate4	ceramic	mass factor (original)	0.00358995	t / m³	Marceau & VanGeem 2008	2
building	singlefamily_climate4	concrete	mass factor (original)	0.191186	t / m³	Marceau & VanGeem 2008	2
building	singlefamily_climate4	copper	mass factor (original)	6.42947e-05	t / m³	Marceau & VanGeem 2008	2
building	singlefamily_climate4	glass	mass factor (original)	0.0030017	t / m³	Marceau & VanGeem 2008	2
building	singlefamily_climate4	gypsum	mass factor (original)	0.00927187	t / m³	Marceau & VanGeem 2008	2
building	singlefamily_climate4	insulation	mass factor (original)	0.00235203	t / m³	Marceau & VanGeem 2008	2
building	singlefamily_climate4	iron + steel	mass factor (original)	0.00400066	t / m³	Marceau & VanGeem 2008	2
building	singlefamily_climate4	other biomass	mass factor (original)	0.00897343	t / m³	Marceau & VanGeem 2008	2
building	singlefamily_climate4	timber	mass factor (original)	0.00754263	t / m³	Marceau & VanGeem 2008	2
building	singlefamily_climate4	other petroleum products	mass factor (original)	0.00155536	t / m³	Reza et al. 2014	1
building	singlefamily_climate4	aluminum	mass factor (original)	0.0010431	t / m³	Reza et al. 2014	1
building	singlefamily_climate4	concrete	mass factor (original)	0.126189	t / m³	Reza et al. 2014	1
building	singlefamily_climate4	iron + steel	mass factor (original)	0.00583129	t / m³	Reza et al. 2014	1
building	singlefamily_climate4	other biomass	mass factor (original)	1.50968e-05	t / m³	Reza et al. 2014	1
building	singlefamily_climate4	timber	mass factor (original)	0.00943594	t / m³	Reza et al. 2014	1
building	singlefamily_climate4	concrete	mass factor (original)	0.203166	t / m³	Stephan & Athanassiadis 2018, as cited by Marinova et al. 2019	1
building	singlefamily_climate4	copper	mass factor (original)	2.01776e-06	t / m³	Stephan & Athanassiadis 2018, as cited by Marinova et al. 2019	1
building	singlefamily_climate4	iron + steel	mass factor (original)	0.00903652	t / m³	Stephan & Athanassiadis 2018, as cited by Marinova et al. 2019	1
building	singlefamily_climate4	timber	mass factor (original)	0.00567948	t / m³	Stephan & Athanassiadis 2018, as cited by Marinova et al. 2019	1
building	singlefamily_climate4	concrete	mass factor (original)	0.22245	t / m³	Stephan & Athanassiadis 2018, as cited by Marinova et al. 2019	2
building	singlefamily_climate4	copper	mass factor (original)	1.34517e-06	t / m³	Stephan & Athanassiadis 2018, as cited by Marinova et al. 2019	2
building	singlefamily_climate4	iron + steel	mass factor (original)	0.00992871	t / m³	Stephan & Athanassiadis 2018, as cited by Marinova et al. 2019	2
building	singlefamily_climate4	timber	mass factor (original)	0.00698366	t / m³	Stephan & Athanassiadis 2018, as cited by Marinova et al. 2019	2
building	singlefamily_climate5	aggregate	mass factor (original)	0.0195638	t / m³	Berrill & Hertwich 2021	1
building	singlefamily_climate5	all other materials	mass factor (original)	0.0165436	t / m³	Berrill & Hertwich 2021	1
building	singlefamily_climate5	cement	mass factor (original)	0.00538851	t / m³	Berrill & Hertwich 2021	1
building	singlefamily_climate5	concrete	mass factor (original)	0.0682404	t / m³	Berrill & Hertwich 2021	1
building	singlefamily_climate5	glass	mass factor (original)	0.0021274	t / m³	Berrill & Hertwich 2021	1
building	singlefamily_climate5	gypsum	mass factor (original)	0.00607932	t / m³	Berrill & Hertwich 2021	1
building	singlefamily_climate5	insulation	mass factor (original)	0.000731893	t / m³	Berrill & Hertwich 2021	1
building	singlefamily_climate5	iron + steel	mass factor (original)	0.00193005	t / m³	Berrill & Hertwich 2021	1
building	singlefamily_climate5	timber	mass factor (original)	0.0172203	t / m³	Berrill & Hertwich 2021	1
building	singlefamily_climate5	aggregate	mass factor (original)	0.0735361	t / m³	Blanchard & Reppe 1998 or as cited by Marinova et al. 2019	1
building	singlefamily_climate5	other petroleum products	mass factor (original)	0.00102534	t / m³	Blanchard & Reppe 1998 or as cited by Marinova et al. 2019	1
building	singlefamily_climate5	asphalt	mass factor (original)	0.00346176	t / m³	Blanchard & Reppe 1998 or as cited by Marinova et al. 2019	1
building	singlefamily_climate5	ceramic	mass factor (original)	0.000934144	t / m³	Blanchard & Reppe 1998 or as cited by Marinova et al. 2019	1
building	singlefamily_climate5	concrete	mass factor (original)	0.211957	t / m³	Blanchard & Reppe 1998 or as cited by Marinova et al. 2019	1
building	singlefamily_climate5	glass	mass factor (original)	0.00126413	t / m³	Blanchard & Reppe 1998 or as cited by Marinova et al. 2019	1
building	singlefamily_climate5	gypsum	mass factor (original)	0.0154614	t / m³	Blanchard & Reppe 1998 or as cited by Marinova et al. 2019	1
building	singlefamily_climate5	iron + steel	mass factor (original)	0.00289856	t / m³	Blanchard & Reppe 1998 or as cited by Marinova et al. 2019	1
building	singlefamily_climate5	other biomass	mass factor (original)	0.00957313	t / m³	Blanchard & Reppe 1998 or as cited by Marinova et al. 2019	1
building	singlefamily_climate5	timber	mass factor (original)	0.0184007	t / m³	Blanchard & Reppe 1998 or as cited by Marinova et al. 2019	1
building	singlefamily_climate5	aggregate	mass factor (original)	0.0513368	t / m³	Keoleian et al. 2000	1
building	singlefamily_climate5	other petroleum products	mass factor (original)	0.00320799	t / m³	Keoleian et al. 2000	1
building	singlefamily_climate5	all other materials	mass factor (original)	0.00177522	t / m³	Keoleian et al. 2000	1
building	singlefamily_climate5	asphalt	mass factor (original)	0.00688676	t / m³	Keoleian et al. 2000	1
building	singlefamily_climate5	bricks	mass factor (original)	0.000388228	t / m³	Keoleian et al. 2000	1
building	singlefamily_climate5	ceramic	mass factor (original)	0.000682464	t / m³	Keoleian et al. 2000	1
building	singlefamily_climate5	concrete	mass factor (original)	0.14797	t / m³	Keoleian et al. 2000	1
building	singlefamily_climate5	copper	mass factor (original)	0.000210052	t / m³	Keoleian et al. 2000	1
building	singlefamily_climate5	glass	mass factor (original)	0.00082713	t / m³	Keoleian et al. 2000	1
building	singlefamily_climate5	gypsum	mass factor (original)	0.010926	t / m³	Keoleian et al. 2000	1
building	singlefamily_climate5	iron + steel	mass factor (original)	0.00318837	t / m³	Keoleian et al. 2000	1
building	singlefamily_climate5	mortar	mass factor (original)	0.000356352	t / m³	Keoleian et al. 2000	1
building	singlefamily_climate5	other biomass	mass factor (original)	0.00734446	t / m³	Keoleian et al. 2000	1
building	singlefamily_climate5	timber	mass factor (original)	0.0125246	t / m³	Keoleian et al. 2000	1
building	singlefamily_climate5	other petroleum products	mass factor (original)	0.0100021	t / m³	Marceau & VanGeem 2008	1
building	singlefamily_climate5	all other materials	mass factor (original)	0.0115011	t / m³	Marceau & VanGeem 2008	1
building	singlefamily_climate5	aluminum	mass factor (original)	0.000814719	t / m³	Marceau & VanGeem 2008	1
building	singlefamily_climate5	cement	mass factor (original)	0.00148262	t / m³	Marceau & VanGeem 2008	1
building	singlefamily_climate5	ceramic	mass factor (original)	0.00358995	t / m³	Marceau & VanGeem 2008	1
building	singlefamily_climate5	concrete	mass factor (original)	0.104789	t / m³	Marceau & VanGeem 2008	1
building	singlefamily_climate5	copper	mass factor (original)	6.42947e-05	t / m³	Marceau & VanGeem 2008	1
building	singlefamily_climate5	glass	mass factor (original)	0.0030017	t / m³	Marceau & VanGeem 2008	1
building	singlefamily_climate5	gypsum	mass factor (original)	0.0085368	t / m³	Marceau & VanGeem 2008	1
building	singlefamily_climate5	insulation	mass factor (original)	0.000949066	t / m³	Marceau & VanGeem 2008	1
building	singlefamily_climate5	iron + steel	mass factor (original)	0.00290957	t / m³	Marceau & VanGeem 2008	1
building	singlefamily_climate5	other biomass	mass factor (original)	0.00925747	t / m³	Marceau & VanGeem 2008	1
building	singlefamily_climate5	timber	mass factor (original)	0.0103188	t / m³	Marceau & VanGeem 2008	1
building	singlefamily_climate5	other petroleum products	mass factor (original)	0.00966531	t / m³	Marceau & VanGeem 2008	2
building	singlefamily_climate5	all other materials	mass factor (original)	0.0115011	t / m³	Marceau & VanGeem 2008	2
building	singlefamily_climate5	aluminum	mass factor (original)	0.000814719	t / m³	Marceau & VanGeem 2008	2
building	singlefamily_climate5	cement	mass factor (original)	0.00148262	t / m³	Marceau & VanGeem 2008	2
building	singlefamily_climate5	ceramic	mass factor (original)	0.00358995	t / m³	Marceau & VanGeem 2008	2
building	singlefamily_climate5	concrete	mass factor (original)	0.222884	t / m³	Marceau & VanGeem 2008	2
building	singlefamily_climate5	copper	mass factor (original)	6.42947e-05	t / m³	Marceau & VanGeem 2008	2
building	singlefamily_climate5	glass	mass factor (original)	0.0030017	t / m³	Marceau & VanGeem 2008	2
building	singlefamily_climate5	gypsum	mass factor (original)	0.00927187	t / m³	Marceau & VanGeem 2008	2
building	singlefamily_climate5	insulation	mass factor (original)	0.00235203	t / m³	Marceau & VanGeem 2008	2
building	singlefamily_climate5	iron + steel	mass factor (original)	0.00440946	t / m³	Marceau & VanGeem 2008	2
building	singlefamily_climate5	other biomass	mass factor (original)	0.00897343	t / m³	Marceau & VanGeem 2008	2
building	singlefamily_climate5	timber	mass factor (original)	0.00754263	t / m³	Marceau & VanGeem 2008	2
building	singlefamily_climate5	aggregate	mass factor (original)	0.171942	t / m³	Mollaei et al. 2020	1
building	singlefamily_climate5	other minerals	mass factor (original)	0.0136691	t / m³	Mollaei et al. 2020	1
building	singlefamily_climate5	bricks	mass factor (original)	0.02494	t / m³	Mollaei et al. 2020	1
building	singlefamily_climate5	concrete	mass factor (original)	0.13765	t / m³	Mollaei et al. 2020	1
building	singlefamily_climate5	timber	mass factor (original)	0.0309353	t / m³	Mollaei et al. 2020	1
building	singlefamily_climate5	aggregate	mass factor (original)	0.00220874	t / m³	Mollaei et al. 2020	2
building	singlefamily_climate5	asphalt	mass factor (original)	0.000981664	t / m³	Mollaei et al. 2020	2
building	singlefamily_climate5	bricks	mass factor (original)	0.15633	t / m³	Mollaei et al. 2020	2
building	singlefamily_climate5	timber	mass factor (original)	0.0257687	t / m³	Mollaei et al. 2020	2
building	singlefamily_climate5	aggregate	mass factor (original)	0.0491847	t / m³	Mollaei et al. 2020	3
building	singlefamily_climate5	other minerals	mass factor (original)	0.0346023	t / m³	Mollaei et al. 2020	3
building	singlefamily_climate5	asphalt	mass factor (original)	0.00222443	t / m³	Mollaei et al. 2020	3
building	singlefamily_climate5	bricks	mass factor (original)	0.0358381	t / m³	Mollaei et al. 2020	3
building	singlefamily_climate5	concrete	mass factor (original)	0.0798324	t / m³	Mollaei et al. 2020	3
building	singlefamily_climate5	timber	mass factor (original)	0.0296591	t / m³	Mollaei et al. 2020	3
building	singlefamily_climate5	aggregate	mass factor (original)	0.0422642	t / m³	Mollaei et al. 2020	4
building	singlefamily_climate5	other minerals	mass factor (original)	0.0239744	t / m³	Mollaei et al. 2020	4
building	singlefamily_climate5	asphalt	mass factor (original)	0.0012358	t / m³	Mollaei et al. 2020	4
building	singlefamily_climate5	bricks	mass factor (original)	0.0348494	t / m³	Mollaei et al. 2020	4
building	singlefamily_climate5	concrete	mass factor (original)	0.0958977	t / m³	Mollaei et al. 2020	4
building	singlefamily_climate5	timber	mass factor (original)	0.0212557	t / m³	Mollaei et al. 2020	4
building	singlefamily_climate5	aggregate	mass factor (original)	0.0531827	t / m³	Mollaei et al. 2020	5
building	singlefamily_climate5	other minerals	mass factor (original)	0.0320831	t / m³	Mollaei et al. 2020	5
building	singlefamily_climate5	asphalt	mass factor (original)	0.0031794	t / m³	Mollaei et al. 2020	5
building	singlefamily_climate5	bricks	mass factor (original)	0.0537608	t / m³	Mollaei et al. 2020	5
building	singlefamily_climate5	concrete	mass factor (original)	0.158103	t / m³	Mollaei et al. 2020	5
building	singlefamily_climate5	timber	mass factor (original)	0.0245132	t / m³	Mollaei et al. 2020	5
building	singlefamily_climate5	aggregate	mass factor (original)	0.200842	t / m³	Mollaei et al. 2020	6
building	singlefamily_climate5	other minerals	mass factor (original)	0.0148668	t / m³	Mollaei et al. 2020	6
building	singlefamily_climate5	bricks	mass factor (original)	0.0204769	t / m³	Mollaei et al. 2020	6
building	singlefamily_climate5	concrete	mass factor (original)	0.182328	t / m³	Mollaei et al. 2020	6
building	singlefamily_climate5	timber	mass factor (original)	0.0347826	t / m³	Mollaei et al. 2020	6
building	singlefamily_climate5	aggregate	mass factor (original)	0.0341956	t / m³	Ochsendorf et al. 2011	1
building	singlefamily_climate5	other petroleum products	mass factor (original)	0.00147238	t / m³	Ochsendorf et al. 2011	1
building	singlefamily_climate5	all other materials	mass factor (original)	0.000201811	t / m³	Ochsendorf et al. 2011	1
building	singlefamily_climate5	aluminum	mass factor (original)	0.00129087	t / m³	Ochsendorf et al. 2011	1
building	singlefamily_climate5	asphalt	mass factor (original)	0.00315613	t / m³	Ochsendorf et al. 2011	1
building	singlefamily_climate5	concrete	mass factor (original)	0.19012	t / m³	Ochsendorf et al. 2011	1
building	singlefamily_climate5	glass	mass factor (original)	0.00105443	t / m³	Ochsendorf et al. 2011	1
building	singlefamily_climate5	gypsum	mass factor (original)	0.00754342	t / m³	Ochsendorf et al. 2011	1
building	singlefamily_climate5	insulation	mass factor (original)	0.00230709	t / m³	Ochsendorf et al. 2011	1
building	singlefamily_climate5	iron + steel	mass factor (original)	0.00115116	t / m³	Ochsendorf et al. 2011	1
building	singlefamily_climate5	timber	mass factor (original)	0.00674454	t / m³	Ochsendorf et al. 2011	1
building	singlefamily_climate5	aggregate	mass factor (original)	0.0350919	t / m³	Ochsendorf et al. 2011	2
building	singlefamily_climate5	other petroleum products	mass factor (original)	0.000267148	t / m³	Ochsendorf et al. 2011	2
building	singlefamily_climate5	all other materials	mass factor (original)	0.00100487	t / m³	Ochsendorf et al. 2011	2
building	singlefamily_climate5	aluminum	mass factor (original)	0.00132471	t / m³	Ochsendorf et al. 2011	2
building	singlefamily_climate5	asphalt	mass factor (original)	0.00323886	t / m³	Ochsendorf et al. 2011	2
building	singlefamily_climate5	concrete	mass factor (original)	0.109504	t / m³	Ochsendorf et al. 2011	2
building	singlefamily_climate5	glass	mass factor (original)	0.00108207	t / m³	Ochsendorf et al. 2011	2
building	singlefamily_climate5	gypsum	mass factor (original)	0.00774115	t / m³	Ochsendorf et al. 2011	2
building	singlefamily_climate5	insulation	mass factor (original)	0.000725465	t / m³	Ochsendorf et al. 2011	2
building	singlefamily_climate5	iron + steel	mass factor (original)	0.000517139	t / m³	Ochsendorf et al. 2011	2
building	singlefamily_climate5	timber	mass factor (original)	0.013089	t / m³	Ochsendorf et al. 2011	2
building	skyscraper	concrete	mass factor (original)	0.249894	t / m³	Cho et al. 2004	1
building	skyscraper	iron + steel	mass factor (original)	0.0371441	t / m³	Cho et al. 2004	1
building	skyscraper	concrete	mass factor (original)	0.234352	t / m³	Cho et al. 2004	2
building	skyscraper	iron + steel	mass factor (original)	0.0353047	t / m³	Cho et al. 2004	2
building	skyscraper	concrete	mass factor (original)	0.235147	t / m³	Cho et al. 2004	3
building	skyscraper	iron + steel	mass factor (original)	0.0335211	t / m³	Cho et al. 2004	3
building	skyscraper	concrete	mass factor (original)	0.36801	t / m³	Helal, Stephan & Crawford 2019	1
building	skyscraper	iron + steel	mass factor (original)	0.022504	t / m³	Helal, Stephan & Crawford 2019	1
building	skyscraper	concrete	mass factor (original)	0.390721	t / m³	Helal, Stephan & Crawford 2019	2
building	skyscraper	iron + steel	mass factor (original)	0.047949	t / m³	Helal, Stephan & Crawford 2019	2
building	skyscraper	all other materials	mass factor (original)	0.000223958	t / m³	Trabucco 2012	1
building	skyscraper	aluminum	mass factor (original)	0.00201563	t / m³	Trabucco 2012	1
building	skyscraper	concrete	mass factor (original)	0.286368	t / m³	Trabucco 2012	1
building	skyscraper	glass	mass factor (original)	0.00918229	t / m³	Trabucco 2012	1
building	skyscraper	gypsum	mass factor (original)	0.00925694	t / m³	Trabucco 2012	1
building	skyscraper	iron + steel	mass factor (original)	0.0138108	t / m³	Trabucco 2012	1
mobility	street_local	concrete	mass factor (original)	0.367284	t / m²	ACPA 2006	1
mobility	street_local	aggregate	mass factor (original)	0.447421	t / m²	APAI 2020	1
mobility	street_local	asphalt	mass factor (original)	0.109792	t / m²	APAI 2020	1
mobility	street_local	aggregate	mass factor (original)	0.413004	t / m²	Castle Rock 2018	1
mobility	street_local	asphalt	mass factor (original)	0.277368	t / m²	Castle Rock 2018	1
mobility	street_local	aggregate	mass factor (original)	0.550672	t / m²	Chicago 2014	1
mobility	street_local	concrete	mass factor (original)	0.489712	t / m²	Chicago 2014	1
mobility	street_local	concrete	mass factor (original)	0.41396	t / m²	Delatte 2008	1
mobility	street_local	aggregate	mass factor (original)	0.619506	t / m²	Huron 2014	1
mobility	street_local	asphalt	mass factor (original)	0.208026	t / m²	Huron 2014	1
mobility	street_local	asphalt	mass factor (original)	0.277368	t / m²	Jefferson County 2019	1
mobility	street_local	aggregate	mass factor (original)	0.619506	t / m²	Jefferson County 2020	1
mobility	street_local	aggregate	mass factor (original)	0.413004	t / m²	Larimer County 2007	1
mobility	street_local	asphalt	mass factor (original)	0.208026	t / m²	Larimer County 2007	1
mobility	street_local	aggregate	mass factor (original)	0.542	t / m²	Mississauga 2018	1
mobility	street_local	asphalt	mass factor (original)	0.2457	t / m²	Mississauga 2018	1
mobility	street_local	aggregate	mass factor (original)	0.413004	t / m²	Phoenix 2009	1
mobility	street_local	asphalt	mass factor (original)	0.138684	t / m²	Phoenix 2009	1
mobility	street_local	aggregate	mass factor (original)	0.550672	t / m²	San Diego 2012	1
mobility	street_local	asphalt	mass factor (original)	0.208026	t / m²	San Diego 2012	1
mobility	street_local	concrete	mass factor (original)	0.367284	t / m²	San Diego 2012	1
mobility	street_local	aggregate	mass factor (original)	0.413004	t / m²	St. Johns County 2020	1
mobility	street_local	asphalt	mass factor (original)	0.121348	t / m²	St. Johns County 2020	1
mobility	street_local	concrete	mass factor (original)	0.489712	t / m²	St. Johns County 2020	1
mobility	street_motorway	aggregate	mass factor (original)	0.757174	t / m²	San Diego 2012	1
mobility	street_motorway	asphalt	mass factor (original)	0.416052	t / m²	San Diego 2012	1
mobility	street_motorway	concrete	mass factor (original)	0.520319	t / m²	San Diego 2012	1
mobility	street_primary	concrete	mass factor (original)	0.550926	t / m²	ACPA 2006	1
mobility	street_primary	aggregate	mass factor (original)	0.550672	t / m²	Castle Rock 2018	1
mobility	street_primary	asphalt	mass factor (original)	0.416052	t / m²	Castle Rock 2018	1
mobility	street_primary	aggregate	mass factor (original)	0.550672	t / m²	Chicago 2014	1
mobility	street_primary	concrete	mass factor (original)	0.61214	t / m²	Chicago 2014	1
mobility	street_primary	concrete	mass factor (original)	0.673354	t / m²	Delatte 2008	1
mobility	street_primary	aggregate	mass factor (original)	0.826008	t / m²	Huron 2014	1
mobility	street_primary	asphalt	mass factor (original)	0.34671	t / m²	Huron 2014	1
mobility	street_primary	asphalt	mass factor (original)	0.34671	t / m²	Jefferson County 2019	1
mobility	street_primary	aggregate	mass factor (original)	0.619506	t / m²	Jefferson County 2020	1
mobility	street_primary	aggregate	mass factor (original)	0.550672	t / m²	Larimer County 2007	1
mobility	street_primary	asphalt	mass factor (original)	0.416052	t / m²	Larimer County 2007	1
mobility	street_primary	asphalt	mass factor (original)	0.416052	t / m²	Phoenix 2009	1
mobility	street_primary	aggregate	mass factor (original)	0.826008	t / m²	San Diego 2012	1
mobility	street_primary	asphalt	mass factor (original)	0.277368	t / m²	San Diego 2012	1
mobility	street_primary	concrete	mass factor (original)	0.489712	t / m²	San Diego 2012	1
mobility	street_secondary	concrete	mass factor (original)	0.459105	t / m²	ACPA 2006	1
mobility	street_secondary	aggregate	mass factor (original)	0.504783	t / m²	APAI 2020	1
mobility	street_secondary	asphalt	mass factor (original)	0.167576	t / m²	APAI 2020	1
mobility	street_secondary	aggregate	mass factor (original)	0.550672	t / m²	Castle Rock 2018	1
mobility	street_secondary	asphalt	mass factor (original)	0.34671	t / m²	Castle Rock 2018	1
mobility	street_secondary	aggregate	mass factor (original)	0.550672	t / m²	Chicago 2014	1
mobility	street_secondary	concrete	mass factor (original)	0.61214	t / m²	Chicago 2014	1
mobility	street_secondary	concrete	mass factor (original)	0.596836	t / m²	Delatte 2008	1
mobility	street_secondary	aggregate	mass factor (original)	0.826008	t / m²	Huron 2014	1
mobility	street_secondary	asphalt	mass factor (original)	0.34671	t / m²	Huron 2014	1
mobility	street_secondary	asphalt	mass factor (original)	0.34671	t / m²	Jefferson County 2019	1
mobility	street_secondary	aggregate	mass factor (original)	0.619506	t / m²	Jefferson County 2020	1
mobility	street_secondary	aggregate	mass factor (original)	0.481838	t / m²	Larimer County 2007	1
mobility	street_secondary	asphalt	mass factor (original)	0.34671	t / m²	Larimer County 2007	1
mobility	street_secondary	aggregate	mass factor (original)	0.71815	t / m²	Mississauga 2018	1
mobility	street_secondary	asphalt	mass factor (original)	0.273	t / m²	Mississauga 2018	1
mobility	street_secondary	aggregate	mass factor (original)	0.413004	t / m²	Phoenix 2009	1
mobility	street_secondary	asphalt	mass factor (original)	0.416052	t / m²	Phoenix 2009	1
mobility	street_secondary	aggregate	mass factor (original)	0.68834	t / m²	San Diego 2012	1
mobility	street_secondary	asphalt	mass factor (original)	0.277368	t / m²	San Diego 2012	1
mobility	street_secondary	concrete	mass factor (original)	0.489712	t / m²	San Diego 2012	1
mobility	street_secondary	aggregate	mass factor (original)	0.826008	t / m²	St. Johns County 2020	1
mobility	street_secondary	asphalt	mass factor (original)	0.312039	t / m²	St. Johns County 2020	1
mobility	street_secondary	concrete	mass factor (original)	0.61214	t / m²	St. Johns County 2020	1
mobility	street_tertiary	concrete	mass factor (original)	0.443802	t / m²	ACPA 2006	1
mobility	street_tertiary	aggregate	mass factor (original)	0.520079	t / m²	APAI 2020	1
mobility	street_tertiary	asphalt	mass factor (original)	0.129053	t / m²	APAI 2020	1
mobility	street_tertiary	aggregate	mass factor (original)	0.413004	t / m²	Castle Rock 2018	1
mobility	street_tertiary	asphalt	mass factor (original)	0.277368	t / m²	Castle Rock 2018	1
mobility	street_tertiary	aggregate	mass factor (original)	0.550672	t / m²	Chicago 2014	1
mobility	street_tertiary	concrete	mass factor (original)	0.61214	t / m²	Chicago 2014	1
mobility	street_tertiary	concrete	mass factor (original)	0.508841	t / m²	Delatte 2008	1
mobility	street_tertiary	aggregate	mass factor (original)	0.826008	t / m²	Huron 2014	1
mobility	street_tertiary	asphalt	mass factor (original)	0.277368	t / m²	Huron 2014	1
mobility	street_tertiary	asphalt	mass factor (original)	0.34671	t / m²	Jefferson County 2019	1
mobility	street_tertiary	aggregate	mass factor (original)	0.619506	t / m²	Jefferson County 2020	1
mobility	street_tertiary	aggregate	mass factor (original)	0.413004	t / m²	Larimer County 2007	1
mobility	street_tertiary	asphalt	mass factor (original)	0.260032	t / m²	Larimer County 2007	1
mobility	street_tertiary	aggregate	mass factor (original)	0.542	t / m²	Mississauga 2018	1
mobility	street_tertiary	asphalt	mass factor (original)	0.2457	t / m²	Mississauga 2018	1
mobility	street_tertiary	aggregate	mass factor (original)	0.413004	t / m²	Phoenix 2009	1
mobility	street_tertiary	asphalt	mass factor (original)	0.260032	t / m²	Phoenix 2009	1
mobility	street_tertiary	aggregate	mass factor (original)	0.619506	t / m²	San Diego 2012	1
mobility	street_tertiary	asphalt	mass factor (original)	0.208026	t / m²	San Diego 2012	1
mobility	street_tertiary	concrete	mass factor (original)	0.428498	t / m²	San Diego 2012	1
mobility	street_tertiary	aggregate	mass factor (original)	0.619506	t / m²	St. Johns County 2020	1
mobility	street_tertiary	asphalt	mass factor (original)	0.208026	t / m²	St. Johns County 2020	1
mobility	street_tertiary	concrete	mass factor (original)	0.550926	t / m²	St. Johns County 2020	1
mobility	street_rural	aggregate	mass factor (original)	0.64704	t / m²	FHWA 2000	1
mobility	street_local_rural_climate1	aggregate	mass factor (original)	0.60115	t / m²	FHWA 2000	1
mobility	street_local_rural_climate2	aggregate	mass factor (original)	0.651629	t / m²	FHWA 2000	1
mobility	street_local_rural_climate3	aggregate	mass factor (original)	0.738818	t / m²	FHWA 2000	1
mobility	street_local_rural_climate4	aggregate	mass factor (original)	0.562144	t / m²	FHWA 2000	1
mobility	street_local_rural_climate5	aggregate	mass factor (original)	0.603445	t / m²	FHWA 2000	1
mobility	street_local_rural_climate6	aggregate	mass factor (original)	0.725051	t / m²	FHWA 2000	1
mobility	rail_railway_wooden_sleeper	steel	mass factor (original)	0.0171429	t / m²	Uzarski 2009 (citing CN SPC 1301 Table 1)	1
mobility	rail_railway_wooden_sleeper	wood	mass factor (original)	0.0273217	t / m²	Uzarski 2009 (citing CN SPC 1301 Table 1)	1
mobility	rail_railway_wooden_sleeper	aggregate_ballast	mass factor (original)	0.244323	t / m²	Uzarski 2009 (citing CN SPC 1301 Table 1)	1
mobility	rail_railway_wooden_sleeper	aggregate_subballast	mass factor (original)	0.391934	t / m²	Uzarski 2009 (citing CN SPC 1301 Table 1)	1
mobility	rail_railway_wooden_sleeper	steel	mass factor (original)	0.0174756	t / m²	Rose 2014 (citing AREMA Manual for Railway Engineering)	1
mobility	rail_railway_wooden_sleeper	wood	mass factor (original)	0.0272106	t / m²	Rose 2014 (citing AREMA Manual for Railway Engineering)	1
mobility	rail_railway_wooden_sleeper	aggregate_ballast	mass factor (original)	0.418952	t / m²	AREMA 2010	1
mobility	rail_railway_wooden_sleeper	aggregate_subballast	mass factor (original)	0.555916	t / m²	AREMA 2010	1
mobility	rail_railway_wooden_sleeper	steel	mass factor (original)	0.0171429	t / m²	Brinckerhoff 2012	1
mobility	rail_railway_wooden_sleeper	wood	mass factor (original)	0.0265421	t / m²	Brinckerhoff 2012	1
mobility	rail_railway_wooden_sleeper	aggregate_ballast	mass factor (original)	0.350501	t / m²	Brinckerhoff 2012	1
mobility	rail_railway_wooden_sleeper	aggregate_subballast	mass factor (original)	0.547162	t / m²	Brinckerhoff 2012	1
mobility	rail_railway_wooden_sleeper	steel	mass factor (original)	0.0171429	t / m²	Profillidis 2014	1
mobility	rail_railway_wooden_sleeper	wood	mass factor (original)	0.0251942	t / m²	Profillidis 2014	1
mobility	rail_railway_wooden_sleeper	aggregate_ballast	mass factor (original)	0.309266	t / m²	Profillidis 2014	1
mobility	rail_railway_wooden_sleeper	aggregate_subballast	mass factor (original)	0.410371	t / m²	Profillidis 2014	1
mobility	rail_railway_concrete_sleeper	steel	mass factor (original)	0.0171429	t / m²	Uzarski 2009 (citing CN SPC 1301 Table 1)	1
mobility	rail_railway_concrete_sleeper	concrete	mass factor (original)	0.0592258	t / m²	Uzarski 2009 (citing CN SPC 1301 Table 1)	1
mobility	rail_railway_concrete_sleeper	aggregate_ballast	mass factor (original)	0.244323	t / m²	Uzarski 2009 (citing CN SPC 1301 Table 1)	1
mobility	rail_railway_concrete_sleeper	aggregate_subballast	mass factor (original)	0.391934	t / m²	Uzarski 2009 (citing CN SPC 1301 Table 1)	1
mobility	rail_railway_concrete_sleeper	aggregate_ballast	mass factor (original)	0.418952	t / m²	AREMA 2010	1
mobility	rail_railway_concrete_sleeper	aggregate_subballast	mass factor (original)	0.555916	t / m²	AREMA 2010	1
mobility	rail_railway_concrete_sleeper	steel	mass factor (original)	0.0171429	t / m²	Brinckerhoff 2012	1
mobility	rail_railway_concrete_sleeper	concrete	mass factor (original)	0.0731403	t / m²	Brinckerhoff 2012	1
mobility	rail_railway_concrete_sleeper	aggregate_ballast	mass factor (original)	0.343629	t / m²	Brinckerhoff 2012	1
mobility	rail_railway_concrete_sleeper	aggregate_subballast	mass factor (original)	0.547162	t / m²	Brinckerhoff 2012	1
mobility	rail_railway_concrete_sleeper	steel	mass factor (original)	0.0184337	t / m²	Hanson etal 2015	1
mobility	rail_railway_concrete_sleeper	concrete	mass factor (original)	0.0634666	t / m²	Hanson etal 2015	1
mobility	rail_railway_concrete_sleeper	steel	mass factor (original)	0.0171429	t / m²	Profillidis 2014	1
mobility	rail_railway_concrete_sleeper	concrete	mass factor (original)	0.0915687	t / m²	Profillidis 2014	1
mobility	rail_railway_concrete_sleeper	aggregate_ballast	mass factor (original)	0.309266	t / m²	Profillidis 2014	1
mobility	rail_railway_concrete_sleeper	aggregate_subballast	mass factor (original)	0.410371	t / m²	Profillidis 2014	1
mobility	other_parking	aggregate	mass factor (original)	0.413004	t / m²	Glick etal 2013	1
mobility	other_parking	asphalt	mass factor (original)	0.277368	t / m²	Glick etal 2013	1
mobility	other_parking	aggregate	mass factor (original)	0.34417	t / m²	MAPA 2014	1
mobility	other_parking	asphalt	mass factor (original)	0.300482	t / m²	MAPA 2014	1
mobility	other_parking	aggregate	mass factor (original)	0.275336	t / m²	County of Los Angeles 2021	1
mobility	other_parking	asphalt	mass factor (original)	0.104013	t / m²	County of Los Angeles 2021	1
mobility	other_parking	aggregate	mass factor (original)	0.413004	t / m²	City of Missoula 2017	1
mobility	other_parking	asphalt	mass factor (original)	0.242697	t / m²	City of Missoula 2017	1
mobility	other_parking	aggregate	mass factor (original)	0.275336	t / m²	CAPA 2016	1
mobility	other_parking	asphalt	mass factor (original)	0.208026	t / m²	CAPA 2016	1
mobility	rail_tram	iron + steel	mass factor (original)	0.0171429	t / m²	Haberl et al. 2021	1
mobility	rail_tram	copper	mass factor (original)	0.001	t / m²	Haberl et al. 2021	1
mobility	rail_tram	concrete	mass factor (original)	0.557143	t / m²	Haberl et al. 2021	1
mobility	rail_tram	aggregate	mass factor (original)	0.04	t / m²	Haberl et al. 2021	1
mobility	rail_subway	iron + steel	mass factor (original)	0.642555	t / m²	Haberl et al. 2021	1
mobility	rail_subway	copper	mass factor (original)	0.00753639	t / m²	Haberl et al. 2021	1
mobility	rail_subway	aluminum	mass factor (original)	0.00463262	t / m²	Haberl et al. 2021	1
mobility	rail_subway	concrete	mass factor (original)	13.1887	t / m²	Haberl et al. 2021	1
mobility	rail_subway_elevated	iron + steel	mass factor (original)	0.34767	t / m²	Haberl et al. 2021	1
mobility	rail_subway_elevated	copper	mass factor (original)	0.00753639	t / m²	Haberl et al. 2021	1
mobility	rail_subway_elevated	aluminum	mass factor (original)	0.00632429	t / m²	Haberl et al. 2021	1
mobility	rail_subway_elevated	concrete	mass factor (original)	4.61439	t / m²	Haberl et al. 2021	1
mobility	rail_subway_elevated	aggregate	mass factor (original)	0.428173	t / m²	Haberl et al. 2021	1
mobility	rail_subway_surface	iron + steel	mass factor (original)	0.242542	t / m²	Haberl et al. 2021	1
mobility	rail_subway_surface	copper	mass factor (original)	0.00753639	t / m²	Haberl et al. 2021	1
mobility	rail_subway_surface	aluminum	mass factor (original)	0.00463262	t / m²	Haberl et al. 2021	1
mobility	rail_subway_surface	concrete	mass factor (original)	2.33765	t / m²	Haberl et al. 2021	1
mobility	rail_subway_surface	aggregate	mass factor (original)	0.428173	t / m²	Haberl et al. 2021	1
mobility	rail_other	iron + steel	mass factor (original)	0.0171429	t / m²	Haberl et al. 2021	1
mobility	rail_other	copper	mass factor (original)	0.001	t / m²	Haberl et al. 2021	1
mobility	rail_other	concrete	mass factor (original)	0.557143	t / m²	Haberl et al. 2021	1
mobility	rail_other	aggregate	mass factor (original)	0.04	t / m²	Haberl et al. 2021	1
mobility	rail_bridge	iron + steel	mass factor (original)	1.45484	t / m²	Haberl et al. 2021	1
mobility	rail_bridge	concrete	mass factor (original)	0.120299	t / m²	Haberl et al. 2021	1
mobility	rail_tunnel	iron + steel	mass factor (original)	0.153456	t / m²	Haberl et al. 2021	1
mobility	rail_tunnel	concrete	mass factor (original)	4.07044	t / m²	Haberl et al. 2021	1
mobility	street_bridge_motorway	iron + steel	mass factor (original)	0.116776	t / m²	Haberl et al. 2021	1
mobility	street_bridge_motorway	concrete	mass factor (original)	1.53395	t / m²	Haberl et al. 2021	1
mobility	street_bridge_other	iron + steel	mass factor (original)	0.136046	t / m²	Haberl et al. 2021	1
mobility	street_bridge_other	concrete	mass factor (original)	1.29526	t / m²	Haberl et al. 2021	1
mobility	street_motorway_elevated	aggregate	mass factor (original)	0.41728	t / m²	Haberl et al. 2021	1
mobility	street_motorway_elevated	bitumen	mass factor (original)	0.0219621	t / m²	Haberl et al. 2021	1
mobility	street_other_elevated	aggregate	mass factor (original)	0.286778	t / m²	Haberl et al. 2021	1
mobility	street_other_elevated	bitumen	mass factor (original)	0.0150936	t / m²	Haberl et al. 2021	1
mobility	street_tunnel	iron + steel	mass factor (original)	0.171788	t / m²	Haberl et al. 2021	1
mobility	street_tunnel	concrete	mass factor (original)	4.55672	t / m²	Haberl et al. 2021	1
mobility	other_airport	aggregate	mass factor (original)	0.757174	t / m²	San Diego 2012	1
mobility	other_airport	asphalt	mass factor (original)	0.416052	t / m²	San Diego 2012	1
mobility	other_airport	concrete	mass factor (original)	0.520319	t / m²	San Diego 2012	1

## Sheet: Fig_3a
x	y	mass
6425000	4865000	2.71903e-06
6425000	4855000	0.000401697
6435000	4855000	0.000260879
6455000	4855000	0.000164784
6445000	4845000	0.00147408
6455000	4845000	0.00457666
6465000	4845000	0.000791235
6475000	4845000	0.000389836
6485000	4845000	4.24417e-05
6295000	4835000	0.000579914
6305000	4835000	9.87196e-05
6425000	4835000	3.68974e-06
6445000	4835000	0.00354463
6455000	4835000	0.00482992
6465000	4835000	0.00423058
6475000	4835000	0.00477029
6485000	4835000	0.00207455
6495000	4835000	0.000332306
6505000	4835000	1.60685e-05
6295000	4825000	0.000268993
6305000	4825000	0.000214782
6405000	4825000	3.75381e-05
6415000	4825000	7.75034e-05
6425000	4825000	0.000544351
6435000	4825000	0.000513826
6445000	4825000	0.000919567
6455000	4825000	0.00569495
6465000	4825000	0.00646796
6475000	4825000	0.0024516
6485000	4825000	0.000443544
6495000	4825000	0.000828112
6505000	4825000	0.000162852
6515000	4825000	4.85268e-05
6525000	4825000	8.29762e-06
6535000	4825000	1.05799e-06
6285000	4815000	3.73028e-05
6295000	4815000	0.000252756
6305000	4815000	0.000349487
6315000	4815000	0.000341318
6405000	4815000	0.000504221
6415000	4815000	0.00080152
6425000	4815000	0.00102071
6435000	4815000	0.000734302
6445000	4815000	0.000568242
6455000	4815000	0.00284248
6465000	4815000	0.0174658
6475000	4815000	0.000688721
6485000	4815000	0.00097217
6495000	4815000	5.88849e-05
6505000	4815000	0.000372207
6515000	4815000	0.000210388
6525000	4815000	0.000125299
6535000	4815000	2.20207e-07
6545000	4815000	6.46091e-06
6565000	4815000	7.57223e-06
6575000	4815000	5.03426e-06
6285000	4805000	3.38022e-05
6295000	4805000	0.000103636
6305000	4805000	0.000210787
6315000	4805000	0.000400552
6325000	4805000	2.47624e-05
6405000	4805000	0.000334506
6415000	4805000	0.0022063
6425000	4805000	0.00100948
6435000	4805000	0.000216064
6445000	4805000	0.000141596
6455000	4805000	0.000510237
6465000	4805000	0.00200293
6475000	4805000	0.00091112
6485000	4805000	0.000309717
6495000	4805000	8.58963e-05
6505000	4805000	0.000167459
6515000	4805000	6.58134e-05
6525000	4805000	0.000243586
6535000	4805000	1.6185e-07
6545000	4805000	6.41274e-08
6555000	4805000	2.27906e-07
6565000	4805000	1.93853e-05
6575000	4805000	2.70817e-08
6585000	4805000	2.08694e-06
6595000	4805000	5.49404e-06
6285000	4795000	3.19975e-05
6295000	4795000	3.93207e-05
6305000	4795000	0.000365236
6315000	4795000	0.000246024
6325000	4795000	0.000169471
6335000	4795000	0.000145514
6415000	4795000	0.000284271
6425000	4795000	0.00098446
6435000	4795000	0.00166272
6445000	4795000	0.00561404
6455000	4795000	0.000868522
6465000	4795000	0.00255293
6475000	4795000	0.000740413
6485000	4795000	5.73802e-05
6495000	4795000	2.76824e-05
6505000	4795000	0.000102464
6515000	4795000	0.000121388
6525000	4795000	6.80432e-05
6535000	4795000	3.40841e-07
6545000	4795000	1.90135e-06
6555000	4795000	5.6278e-08
6565000	4795000	4.83352e-07
6585000	4795000	8.66169e-07
6595000	4795000	4.37913e-07
6605000	4795000	3.35353e-05
6615000	4795000	0.000118646
6275000	4785000	0.000108837
6285000	4785000	0.000624098
6295000	4785000	0.00131406
6305000	4785000	0.000479862
6315000	4785000	0.000449767
6325000	4785000	0.000491548
6335000	4785000	0.000388733
6345000	4785000	0.000341981
6355000	4785000	0.00039684
6425000	4785000	2.30109e-06
6435000	4785000	0.000843007
6445000	4785000	0.0036935
6455000	4785000	0.0043694
6465000	4785000	0.00861045
6475000	4785000	0.00229984
6485000	4785000	0.000784353
6495000	4785000	4.39196e-05
6505000	4785000	0.00012137
6515000	4785000	0.000164961
6525000	4785000	1.19648e-07
6535000	4785000	2.39319e-06
6545000	4785000	2.15196e-05
6555000	4785000	7.32978e-05
6565000	4785000	6.05109e-07
6585000	4785000	3.27398e-05
6595000	4785000	2.10866e-05
6605000	4785000	3.2755e-06
6615000	4785000	0.000240249
6625000	4785000	9.94378e-05
6635000	4785000	6.49385e-06
6645000	4785000	5.32388e-05
6665000	4785000	4.24376e-07
10405000	4785000	4.33442e-06
10415000	4785000	0.00183723
10425000	4785000	0.000922545
10435000	4785000	0.000487068
10445000	4785000	2.69605e-05
6285000	4775000	0.000142696
6295000	4775000	0.000797924
6305000	4775000	8.50478e-05
6315000	4775000	0.000181575
6325000	4775000	0.000361149
6335000	4775000	0.000338358
6345000	4775000	0.000326186
6355000	4775000	0.000888938
6365000	4775000	0.00385299
6375000	4775000	0.00479352
6395000	4775000	5.89434e-07
6425000	4775000	0.000711499
6435000	4775000	0.0100503
6445000	4775000	0.00163256
6455000	4775000	0.00591013
6465000	4775000	0.00640457
6475000	4775000	0.00032499
6485000	4775000	0.000364586
6495000	4775000	0.000688297
6505000	4775000	0.000992502
6515000	4775000	4.50647e-05
6525000	4775000	7.56216e-05
6535000	4775000	0.000194008
6545000	4775000	0.000260499
6555000	4775000	0.000209129
6565000	4775000	0.00016358
6575000	4775000	3.27024e-05
6585000	4775000	0.000113282
6595000	4775000	3.85368e-05
6605000	4775000	1.40653e-05
6615000	4775000	3.39136e-05
6625000	4775000	5.33958e-05
6635000	4775000	1.53457e-05
6645000	4775000	5.57518e-05
6655000	4775000	5.89379e-05
6665000	4775000	0.000139281
6675000	4775000	0.000108058
6685000	4775000	0.00050615
6695000	4775000	5.41774e-05
10355000	4775000	6.87236e-06
10365000	4775000	1.36378e-06
10395000	4775000	3.36322e-05
10405000	4775000	0.000361796
10415000	4775000	0.00143726
10425000	4775000	0.000838284
10435000	4775000	0.000293762
10445000	4775000	0.00105767
10455000	4775000	0.00101393
10465000	4775000	2.81017e-06
6285000	4765000	0.000123128
6295000	4765000	0.000342936
6305000	4765000	0.000433497
6315000	4765000	4.69731e-06
6325000	4765000	8.06514e-06
6335000	4765000	5.52882e-05
6345000	4765000	1.62043e-07
6355000	4765000	7.90334e-05
6365000	4765000	0.000167305
6375000	4765000	0.00195585
6385000	4765000	0.00428099
6395000	4765000	0.00586279
6405000	4765000	9.57848e-06
6425000	4765000	0.00209954
6435000	4765000	0.00132063
6445000	4765000	0.00154883
6455000	4765000	0.00280033
6465000	4765000	0.000784087
6475000	4765000	0.00019072
6485000	4765000	8.22693e-05
6495000	4765000	7.7324e-05
6505000	4765000	0.000130296
6515000	4765000	0.000500741
6525000	4765000	0.000413038
6535000	4765000	0.000108578
6545000	4765000	1.08245e-05
6555000	4765000	1.2351e-06
6565000	4765000	8.50878e-08
6575000	4765000	0.000140697
6585000	4765000	4.8896e-05
6595000	4765000	8.52896e-06
6605000	4765000	3.05476e-07
6615000	4765000	4.39053e-05
6625000	4765000	3.56303e-05
6635000	4765000	6.68415e-05
6645000	4765000	0.000144435
6655000	4765000	0.00017049
6665000	4765000	0.000203135
6675000	4765000	0.000585552
6685000	4765000	0.00158978
6695000	4765000	0.0002288
6705000	4765000	0.000142677
6715000	4765000	5.7586e-05
6725000	4765000	1.50361e-05
6735000	4765000	6.00559e-05
10345000	4765000	0.00020769
10355000	4765000	0.000284386
10365000	4765000	7.57024e-05
10395000	4765000	0.000347975
10405000	4765000	0.00186438
10415000	4765000	0.000553745
10425000	4765000	0.00047816
10435000	4765000	0.000399082
10445000	4765000	0.000322225
10455000	4765000	0.000529382
10465000	4765000	0.000465636
6285000	4755000	0.000252853
6295000	4755000	0.000408024
6305000	4755000	0.000272995
6315000	4755000	0.00020731
6325000	4755000	7.83347e-05
6335000	4755000	1.53092e-07
6345000	4755000	1.29649e-06
6355000	4755000	7.07138e-05
6365000	4755000	0.000116085
6375000	4755000	0.000129045
6385000	4755000	0.000603016
6395000	4755000	0.002458
6405000	4755000	0.00129468
6415000	4755000	0.00468222
6425000	4755000	0.000377712
6435000	4755000	0.00215891
6445000	4755000	0.00169078
6455000	4755000	0.00457641
6465000	4755000	0.00211512
6475000	4755000	0.000772726
6485000	4755000	0.000500823
6495000	4755000	3.44586e-05
6505000	4755000	7.54428e-05
6515000	4755000	0.000241083
6525000	4755000	5.74245e-05
6535000	4755000	2.21548e-05
6545000	4755000	5.6863e-05
6555000	4755000	3.77851e-06
6565000	4755000	2.9692e-06
6575000	4755000	0.000159952
6585000	4755000	0.000143744
6595000	4755000	0.000381221
6605000	4755000	0.000181393
6615000	4755000	0.000162853
6625000	4755000	0.000190111
6635000	4755000	8.78701e-05
6645000	4755000	0.000115604
6655000	4755000	0.000157972
6665000	4755000	0.000405746
6675000	4755000	0.000770865
6685000	4755000	0.000278821
6695000	4755000	0.000226287
6705000	4755000	0.000334664
6715000	4755000	0.000163601
6725000	4755000	0.000521442
6735000	4755000	0.000385126
6745000	4755000	0.000358478
6755000	4755000	0.000226958
6765000	4755000	2.07558e-05
6775000	4755000	2.01807e-06
10345000	4755000	4.94919e-05
10355000	4755000	2.94236e-05
10365000	4755000	2.39126e-05
10375000	4755000	1.36571e-06
10385000	4755000	0.000232353
10395000	4755000	0.000282215
10405000	4755000	0.000801386
10415000	4755000	0.000203571
10425000	4755000	0.00040822
10435000	4755000	0.000455555
10445000	4755000	0.00039295
10455000	4755000	0.000468969
10465000	4755000	0.00355988
10475000	4755000	0.000113764
6285000	4745000	0.000299038
6295000	4745000	0.000204401
6305000	4745000	0.000315555
6315000	4745000	0.000170707
6325000	4745000	4.23309e-05
6335000	4745000	1.52072e-06
6345000	4745000	4.38272e-07
6355000	4745000	8.81364e-05
6375000	4745000	2.12538e-06
6385000	4745000	0.000132106
6395000	4745000	0.000222548
6405000	4745000	0.000884009
6415000	4745000	0.0022515
6425000	4745000	0.000952933
6435000	4745000	0.00124914
6445000	4745000	0.00147758
6455000	4745000	0.00515443
6465000	4745000	0.010178
6475000	4745000	0.000859162
6485000	4745000	0.000216724
6495000	4745000	0.000423033
6505000	4745000	0.00109384
6515000	4745000	0.000289668
6525000	4745000	4.36104e-05
6535000	4745000	4.24203e-08
6545000	4745000	4.09559e-07
6555000	4745000	3.94682e-06
6565000	4745000	2.48116e-06
6575000	4745000	0.000135917
6585000	4745000	0.000162703
6595000	4745000	6.66783e-06
6605000	4745000	0.000505524
6615000	4745000	0.000379871
6625000	4745000	0.000155182
6635000	4745000	0.000104689
6645000	4745000	0.000237751
6655000	4745000	0.000184737
6665000	4745000	0.000185924
6675000	4745000	0.001483
6685000	4745000	0.000264039
6695000	4745000	0.000175196
6705000	4745000	0.000357973
6715000	4745000	0.00020347
6725000	4745000	0.000223168
6735000	4745000	0.000566579
6745000	4745000	0.000410943
6755000	4745000	0.000226489
6765000	4745000	0.000644863
6775000	4745000	0.000121569
6785000	4745000	7.9199e-05
6795000	4745000	8.95364e-05
10345000	4745000	5.66198e-05
10355000	4745000	3.79643e-05
10365000	4745000	4.99815e-05
10375000	4745000	9.23438e-05
10385000	4745000	0.00034036
10395000	4745000	6.0868e-05
10405000	4745000	0.000597639
10415000	4745000	0.000176549
10425000	4745000	0.000134192
10435000	4745000	0.000257305
10445000	4745000	0.000514506
10455000	4745000	0.00225984
10465000	4745000	0.000948094
10475000	4745000	0.000438278
6285000	4735000	0.000338484
6295000	4735000	0.000376929
6305000	4735000	0.000272569
6315000	4735000	0.00024031
6325000	4735000	3.13029e-05
6335000	4735000	2.0255e-06
6345000	4735000	1.08924e-07
6355000	4735000	6.49488e-05
6365000	4735000	1.04625e-06
6375000	4735000	2.24084e-05
6385000	4735000	1.85457e-05
6395000	4735000	0.000303648
6405000	4735000	0.000930858
6415000	4735000	0.00168906
6425000	4735000	0.000519885
6435000	4735000	0.00260418
6445000	4735000	0.00120677
6455000	4735000	0.0107873
6465000	4735000	0.00572167
6475000	4735000	0.00206937
6485000	4735000	0.000246616
6495000	4735000	2.41941e-05
6505000	4735000	0.000152185
6515000	4735000	0.000115089
6525000	4735000	6.92938e-05
6535000	4735000	2.27686e-05
6545000	4735000	1.40318e-06
6555000	4735000	2.76771e-07
6565000	4735000	3.85877e-05
6575000	4735000	4.60134e-05
6585000	4735000	6.12792e-05
6595000	4735000	2.58682e-05
6605000	4735000	0.000396393
6615000	4735000	0.0010258
6625000	4735000	3.03971e-05
6635000	4735000	0.000187719
6645000	4735000	0.000378107
6655000	4735000	0.000270666
6665000	4735000	0.000729471
6675000	4735000	0.000506886
6685000	4735000	0.000347325
6695000	4735000	0.000372384
6705000	4735000	0.000375946
6715000	4735000	0.000228342
6725000	4735000	0.000291077
6735000	4735000	0.000563969
6745000	4735000	0.000356365
6755000	4735000	0.00023523
6765000	4735000	0.000565345
6775000	4735000	0.000360813
6785000	4735000	0.000133455
6795000	4735000	0.000334483
6805000	4735000	0.000379657
6815000	4735000	0.000210356
6825000	4735000	2.04916e-05
10345000	4735000	6.63071e-05
10355000	4735000	6.37979e-05
10365000	4735000	8.94974e-05
10375000	4735000	0.000247286
10385000	4735000	0.000123794
10395000	4735000	4.08429e-05
10405000	4735000	7.114e-05
10415000	4735000	0.000501186
10425000	4735000	0.000184793
10435000	4735000	0.000206081
10445000	4735000	0.000523694
10455000	4735000	0.00164547
10465000	4735000	0.000916511
10475000	4735000	0.00152759
10485000	4735000	2.46481e-05
6285000	4725000	7.58131e-05
6295000	4725000	0.000215568
6305000	4725000	0.000612485
6315000	4725000	0.000371991
6325000	4725000	0.000145095
6335000	4725000	8.82153e-06
6345000	4725000	2.27917e-06
6355000	4725000	4.88889e-06
6365000	4725000	4.02772e-06
6375000	4725000	8.07083e-05
6385000	4725000	7.80866e-05
6395000	4725000	0.000821861
6405000	4725000	0.000543463
6415000	4725000	0.00132117
6425000	4725000	0.00146392
6435000	4725000	0.000638883
6445000	4725000	0.0213668
6455000	4725000	0.0171178
6465000	4725000	0.00648266
6475000	4725000	0.000745547
6485000	4725000	0.000217281
6495000	4725000	0.000225051
6505000	4725000	0.000103064
6515000	4725000	0.000192019
6525000	4725000	6.69312e-06
6535000	4725000	6.04104e-07
6545000	4725000	7.3705e-07
6555000	4725000	5.32367e-06
6565000	4725000	8.27339e-08
6575000	4725000	5.24881e-05
6585000	4725000	1.8699e-05
6595000	4725000	0.000193362
6605000	4725000	0.000341701
6615000	4725000	0.000825349
6625000	4725000	0.000161816
6635000	4725000	0.000160057
6645000	4725000	0.000306253
6655000	4725000	0.000221956
6665000	4725000	0.000610585
6675000	4725000	0.000144998
6685000	4725000	0.000376671
6695000	4725000	0.000286219
6705000	4725000	0.000291153
6715000	4725000	0.000408419
6725000	4725000	0.000902652
6735000	4725000	0.000435627
6745000	4725000	9.78193e-05
6755000	4725000	0.000179313
6765000	4725000	0.000571571
6775000	4725000	0.000389134
6785000	4725000	0.000731978
6795000	4725000	0.00090356
6805000	4725000	0.000446466
6815000	4725000	0.000213998
6825000	4725000	0.00024356
6835000	4725000	0.000160101
6845000	4725000	0.000107489
6855000	4725000	4.26084e-06
6865000	4725000	6.0792e-06
10335000	4725000	9.17529e-08
10345000	4725000	5.92036e-05
10355000	4725000	5.73789e-05
10365000	4725000	6.72424e-05
10375000	4725000	9.43818e-05
10385000	4725000	6.93844e-05
10395000	4725000	3.5561e-05
10405000	4725000	6.49477e-05
10415000	4725000	9.98778e-05
10425000	4725000	0.000309122
10435000	4725000	0.00016632
10445000	4725000	0.000194422
10455000	4725000	0.0011093
10465000	4725000	0.00497387
10475000	4725000	0.00131939
10485000	4725000	0.000214341
6285000	4715000	0.000385971
6295000	4715000	0.000112905
6305000	4715000	0.000208079
6315000	4715000	0.000531626
6325000	4715000	0.00017329
6335000	4715000	0.000102516
6345000	4715000	1.38082e-05
6365000	4715000	3.00922e-05
6375000	4715000	0.000115737
6385000	4715000	0.00039216
6395000	4715000	0.000829876
6405000	4715000	0.00232494
6415000	4715000	0.00641767
6425000	4715000	0.00257985
6435000	4715000	0.0136362
6445000	4715000	0.032511
6455000	4715000	0.0113659
6465000	4715000	0.00437593
6475000	4715000	0.000650369
6485000	4715000	0.000177265
6495000	4715000	6.48818e-05
6505000	4715000	0.000134031
6515000	4715000	9.24712e-05
6525000	4715000	1.24911e-05
6535000	4715000	4.15796e-06
6545000	4715000	1.26704e-07
6555000	4715000	2.80369e-05
6565000	4715000	5.9531e-05
6575000	4715000	1.73613e-05
6585000	4715000	2.69896e-05
6595000	4715000	6.04388e-05
6605000	4715000	0.000123895
6615000	4715000	0.00106051
6625000	4715000	0.000259406
6635000	4715000	0.000374526
6645000	4715000	0.00030541
6655000	4715000	0.0025741
6665000	4715000	0.00068766
6675000	4715000	0.000323251
6685000	4715000	0.000325021
6695000	4715000	0.000238349
6705000	4715000	0.000292407
6715000	4715000	0.000313204
6725000	4715000	0.00100682
6735000	4715000	0.000235954
6745000	4715000	0.000127124
6755000	4715000	0.000299116
6765000	4715000	0.000582597
6775000	4715000	0.000764376
6785000	4715000	0.000331159
6795000	4715000	0.000359294
6805000	4715000	0.00042761
6815000	4715000	7.71021e-05
6825000	4715000	0.000831922
6835000	4715000	4.39642e-05
6845000	4715000	6.94216e-05
6855000	4715000	7.21403e-05
6865000	4715000	0.000259532
6875000	4715000	0.000257774
6885000	4715000	0.000317454
6895000	4715000	0.000108646
6905000	4715000	9.24325e-07
10335000	4715000	2.26399e-05
10345000	4715000	9.22959e-05
10355000	4715000	4.74558e-05
10365000	4715000	8.91504e-05
10375000	4715000	5.70143e-05
10385000	4715000	7.10097e-05
10395000	4715000	4.69863e-05
10405000	4715000	7.49106e-05
10415000	4715000	8.1876e-05
10425000	4715000	0.000428594
10435000	4715000	0.00023119
10445000	4715000	0.000263317
10455000	4715000	0.000808087
10465000	4715000	0.000777969
10475000	4715000	0.000761987
10485000	4715000	0.000419349
6285000	4705000	0.000480249
6295000	4705000	0.000240055
6305000	4705000	0.00039415
6315000	4705000	0.000330307
6325000	4705000	0.000298384
6335000	4705000	0.00017688
6345000	4705000	8.91984e-05
6355000	4705000	0.000118406
6365000	4705000	0.000276714
6375000	4705000	0.000446695
6385000	4705000	0.000867179
6395000	4705000	0.00164369
6405000	4705000	0.0107142
6415000	4705000	0.00541009
6425000	4705000	0.00242284
6435000	4705000	0.0277919
6445000	4705000	0.0264366
6455000	4705000	0.00664594
6465000	4705000	0.00556644
6475000	4705000	0.00255369
6485000	4705000	0.00116743
6495000	4705000	2.02282e-05
6505000	4705000	4.63707e-05
6515000	4705000	1.41522e-05
6525000	4705000	8.4716e-06
6535000	4705000	1.39535e-07
6545000	4705000	4.40126e-07
6555000	4705000	3.34045e-05
6575000	4705000	4.4844e-07
6595000	4705000	3.11188e-05
6605000	4705000	0.000290853
6615000	4705000	0.000263772
6625000	4705000	0.000208493
6635000	4705000	0.000327115
6645000	4705000	0.00112264
6655000	4705000	0.00236083
6665000	4705000	0.00036237
6675000	4705000	0.000372448
6685000	4705000	0.000170245
6695000	4705000	0.000212742
6705000	4705000	0.000230208
6715000	4705000	0.000317364
6725000	4705000	0.000353125
6735000	4705000	0.00023626
6745000	4705000	0.000319051
6755000	4705000	0.000378589
6765000	4705000	0.00195309
6775000	4705000	0.000527894
6785000	4705000	0.000224626
6795000	4705000	0.000246493
6805000	4705000	0.000297343
6815000	4705000	0.000989173
6825000	4705000	0.00021035
6835000	4705000	0.000325833
6845000	4705000	0.000102703
6855000	4705000	0.000119447
6865000	4705000	0.000154168
6875000	4705000	0.00023676
6885000	4705000	0.000146347
6895000	4705000	0.000545048
6905000	4705000	0.000433086
6915000	4705000	4.05612e-07
6925000	4705000	3.08518e-05
6935000	4705000	1.92953e-06
6945000	4705000	8.90502e-07
6955000	4705000	4.47992e-07
10335000	4705000	4.59509e-05
10345000	4705000	6.81006e-05
10355000	4705000	5.12201e-05
10365000	4705000	8.87696e-05
10375000	4705000	6.96547e-05
10385000	4705000	5.87229e-05
10395000	4705000	5.39917e-05
10405000	4705000	8.23011e-05
10415000	4705000	3.07382e-05
10425000	4705000	6.70534e-05
10435000	4705000	0.000728504
10445000	4705000	0.000565675
10455000	4705000	0.000283854
10465000	4705000	0.000174335
10475000	4705000	0.000209119
10485000	4705000	0.00124445
10495000	4705000	0.000135051
6285000	4695000	0.000621513
6295000	4695000	0.000285777
6305000	4695000	0.000416252
6315000	4695000	0.000231266
6325000	4695000	0.000244126
6335000	4695000	0.000245163
6345000	4695000	0.000269961
6355000	4695000	0.000221796
6365000	4695000	0.000954301
6375000	4695000	0.00078427
6385000	4695000	0.000628785
6395000	4695000	0.00161916
6405000	4695000	0.0174538
6415000	4695000	0.00542021
6425000	4695000	0.0282862
6435000	4695000	0.0544538
6445000	4695000	0.0318133
6455000	4695000	0.00711586
6465000	4695000	0.00208472
6475000	4695000	0.000225235
6485000	4695000	0.000541807
6495000	4695000	0.000490941
6505000	4695000	5.51686e-05
6515000	4695000	9.03005e-05
6525000	4695000	1.57439e-05
6535000	4695000	8.2978e-06
6545000	4695000	2.60275e-05
6555000	4695000	6.18492e-05
6565000	4695000	6.03331e-05
6575000	4695000	1.36142e-05
6585000	4695000	0.000123874
6595000	4695000	0.000158786
6605000	4695000	0.00021116
6615000	4695000	0.000275136
6625000	4695000	0.000169507
6635000	4695000	0.00060484
6645000	4695000	9.38143e-05
6655000	4695000	0.000249193
6665000	4695000	0.000182154
6675000	4695000	0.000306705
6685000	4695000	0.000278808
6695000	4695000	0.000292854
6705000	4695000	0.000281051
6715000	4695000	0.000264291
6725000	4695000	0.000132573
6735000	4695000	0.000147853
6745000	4695000	0.000188673
6755000	4695000	0.00043969
6765000	4695000	0.000512347
6775000	4695000	0.00275649
6785000	4695000	0.000374186
6795000	4695000	0.000269246
6805000	4695000	0.000415688
6815000	4695000	0.000816443
6825000	4695000	0.00017654
6835000	4695000	8.08202e-05
6845000	4695000	4.5823e-05
6855000	4695000	0.000130269
6865000	4695000	0.000173663
6875000	4695000	6.27294e-05
6885000	4695000	0.00012228
6895000	4695000	0.000531268
6905000	4695000	0.00028109
6915000	4695000	1.55004e-05
6925000	4695000	6.08434e-05
6935000	4695000	0.000116405
6945000	4695000	0.000128169
6955000	4695000	0.000103778
6965000	4695000	2.03186e-05
6975000	4695000	2.64219e-05
6985000	4695000	9.8973e-06
6995000	4695000	5.08881e-07
10325000	4695000	1.51737e-05
10335000	4695000	0.000134688
10345000	4695000	8.32077e-05
10355000	4695000	7.8921e-05
10365000	4695000	6.45345e-05
10375000	4695000	2.77961e-05
10385000	4695000	4.40938e-05
10395000	4695000	5.6046e-05
10405000	4695000	9.68765e-05
10415000	4695000	9.3489e-05
10425000	4695000	0.000161685
10435000	4695000	0.000226889
10445000	4695000	0.00056595
10455000	4695000	0.000146011
10465000	4695000	0.00018321
10475000	4695000	0.000226929
10485000	4695000	0.000347717
10495000	4695000	0.000308344
6275000	4685000	0.000153527
6285000	4685000	0.000455625
6295000	4685000	0.000215987
6305000	4685000	0.00035293
6315000	4685000	9.6978e-05
6325000	4685000	0.000204665
6335000	4685000	0.000341175
6345000	4685000	0.000401662
6355000	4685000	0.000485719
6365000	4685000	0.0012025
6375000	4685000	0.00117577
6385000	4685000	0.00264801
6395000	4685000	0.00217898
6405000	4685000	0.00769152
6415000	4685000	0.0020254
6425000	4685000	0.0413023
6435000	4685000	0.0303046
6445000	4685000	0.0311776
6455000	4685000	0.00750092
6465000	4685000	0.00151727
6475000	4685000	0.000311448
6485000	4685000	0.000129465
6495000	4685000	0.000407327
6505000	4685000	0.000119251
6515000	4685000	8.74247e-05
6525000	4685000	4.90278e-05
6535000	4685000	0.000179691
6545000	4685000	0.0001148
6555000	4685000	0.00017339
6565000	4685000	5.9345e-05
6575000	4685000	0.000184941
6585000	4685000	0.000189197
6595000	4685000	0.000403799
6605000	4685000	0.000194847
6615000	4685000	0.000799153
6625000	4685000	0.00152461
6635000	4685000	0.00112411
6645000	4685000	7.506e-05
6655000	4685000	0.000155539
6665000	4685000	0.00017875
6675000	4685000	0.000256349
6685000	4685000	0.000390762
6695000	4685000	0.000258181
6705000	4685000	0.000255942
6715000	4685000	0.00034054
6725000	4685000	0.000101155
6735000	4685000	2.57777e-05
6745000	4685000	0.000221886
6755000	4685000	0.000481576
6765000	4685000	0.000426979
6775000	4685000	0.00137292
6785000	4685000	0.00071529
6795000	4685000	0.000382937
6805000	4685000	0.000344618
6815000	4685000	0.000566959
6825000	4685000	0.000255569
6835000	4685000	5.80221e-05
6845000	4685000	3.8707e-06
6855000	4685000	0.000494791
6865000	4685000	0.000202451
6875000	4685000	0.000269737
6885000	4685000	0.000210367
6895000	4685000	0.000813206
6905000	4685000	0.000449228
6915000	4685000	1.3055e-05
6925000	4685000	0.000104008
6935000	4685000	0.00022202
6945000	4685000	0.000193591
6955000	4685000	0.000113835
6965000	4685000	0.000134713
6975000	4685000	0.000245038
6985000	4685000	0.000521034
6995000	4685000	0.000277421
7005000	4685000	4.45122e-05
7015000	4685000	1.57821e-05
7025000	4685000	1.35705e-05
7035000	4685000	4.44547e-06
10325000	4685000	1.81415e-05
10335000	4685000	7.49088e-05
10345000	4685000	5.60079e-05
10355000	4685000	6.02908e-05
10365000	4685000	3.00148e-05
10375000	4685000	2.51538e-05
10385000	4685000	6.96062e-05
10395000	4685000	7.304e-05
10405000	4685000	7.4954e-05
10415000	4685000	0.000101702
10425000	4685000	0.000152054
10435000	4685000	0.00015497
10445000	4685000	0.000173725
10455000	4685000	0.000334035
10465000	4685000	0.00023875
10475000	4685000	0.000244489
10485000	4685000	0.000372345
10495000	4685000	0.000786783
10505000	4685000	2.84188e-05
6275000	4675000	0.00185719
6285000	4675000	0.000334955
6295000	4675000	0.000449385
6305000	4675000	0.000426734
6315000	4675000	0.0003388
6325000	4675000	0.00031496
6335000	4675000	0.00053705
6345000	4675000	0.000749184
6355000	4675000	0.00226537
6365000	4675000	0.00233303
6375000	4675000	0.00135246
6385000	4675000	0.00177281
6395000	4675000	0.00312551
6405000	4675000	0.00567785
6415000	4675000	0.0020855
6425000	4675000	0.0305926
6435000	4675000	0.0354392
6445000	4675000	0.0108158
6455000	4675000	0.00684027
6465000	4675000	0.0023304
6475000	4675000	0.000274083
6485000	4675000	9.31317e-05
6495000	4675000	9.4096e-05
6505000	4675000	0.000740496
6515000	4675000	0.000548393
6525000	4675000	0.0010837
6535000	4675000	0.000374397
6545000	4675000	0.000603702
6555000	4675000	0.00082429
6565000	4675000	0.00014431
6575000	4675000	0.000373307
6585000	4675000	0.000263904
6595000	4675000	0.00123929
6605000	4675000	0.000541562
6615000	4675000	0.000409926
6625000	4675000	0.000182656
6635000	4675000	0.000878433
6645000	4675000	0.000147545
6655000	4675000	8.8799e-05
6665000	4675000	0.000236498
6675000	4675000	0.000221711
6685000	4675000	0.000485861
6695000	4675000	0.000282149
6705000	4675000	0.00039355
6715000	4675000	0.00027562
6725000	4675000	0.000123901
6735000	4675000	0.000275278
6745000	4675000	0.000453236
6755000	4675000	0.000579068
6765000	4675000	0.000387396
6775000	4675000	0.000675234
6785000	4675000	0.000321893
6795000	4675000	0.000193545
6805000	4675000	0.000217285
6815000	4675000	0.000676389
6825000	4675000	0.000169345
6835000	4675000	0.000112629
6845000	4675000	0.000484697
6855000	4675000	0.00018987
6865000	4675000	0.000127322
6875000	4675000	0.000335277
6885000	4675000	0.000562283
6895000	4675000	0.00279964
6905000	4675000	0.00128622
6915000	4675000	3.82992e-05
6925000	4675000	0.000156631
6935000	4675000	0.000122517
6945000	4675000	0.000221832
6955000	4675000	5.33627e-05
6965000	4675000	0.000115838
6975000	4675000	0.000399272
6985000	4675000	0.0016668
6995000	4675000	0.000478852
7005000	4675000	0.000118454
7015000	4675000	0.000125516
7025000	4675000	9.23112e-05
7035000	4675000	8.54582e-05
7045000	4675000	4.51882e-06
7055000	4675000	8.88341e-08
10325000	4675000	2.09621e-05
10335000	4675000	5.91288e-05
10345000	4675000	3.46041e-05
10355000	4675000	4.24043e-05
10365000	4675000	8.15508e-05
10375000	4675000	6.79182e-05
10385000	4675000	8.24159e-05
10395000	4675000	5.10295e-05
10405000	4675000	6.53737e-05
10415000	4675000	9.04141e-05
10425000	4675000	0.000114361
10435000	4675000	0.000164167
10445000	4675000	8.07963e-05
10455000	4675000	0.000250818
10465000	4675000	0.000322272
10475000	4675000	0.000336743
10485000	4675000	0.000257367
10495000	4675000	0.000736573
10505000	4675000	0.00107037
6275000	4665000	0.00165405
6285000	4665000	9.74254e-05
6295000	4665000	0.00528987
6305000	4665000	0.00389729
6315000	4665000	0.000536581
6325000	4665000	0.000621672
6335000	4665000	0.000396488
6345000	4665000	0.000679354
6355000	4665000	0.00159171
6365000	4665000	0.00329146
6375000	4665000	0.00120213
6385000	4665000	0.00147669
6395000	4665000	0.00370461
6405000	4665000	0.0088663
6415000	4665000	0.00466526
6425000	4665000	0.0300848
6435000	4665000	0.0219306
6445000	4665000	0.00522107
6455000	4665000	0.00109771
6465000	4665000	0.00482072
6475000	4665000	0.000214739
6485000	4665000	3.53224e-05
6495000	4665000	1.38314e-05
6505000	4665000	9.4208e-06
6515000	4665000	2.00893e-05
6525000	4665000	1.51616e-07
6535000	4665000	1.64844e-06
6545000	4665000	0.000514878
6555000	4665000	0.000991008
6565000	4665000	0.000352754
6575000	4665000	0.000644441
6585000	4665000	0.000547486
6595000	4665000	0.00189553
6605000	4665000	0.00217501
6615000	4665000	0.000647941
6625000	4665000	0.000186694
6635000	4665000	0.000601832
6645000	4665000	0.000231262
6655000	4665000	0.000155726
6665000	4665000	0.000197471
6675000	4665000	0.000151742
6685000	4665000	0.000396441
6695000	4665000	0.000241482
6705000	4665000	0.000332028
6715000	4665000	0.00026122
6725000	4665000	0.000465435
6735000	4665000	0.000391114
6745000	4665000	0.000500661
6755000	4665000	0.00038078
6765000	4665000	0.000391521
6775000	4665000	0.000992904
6785000	4665000	0.00071478
6795000	4665000	0.000307389
6805000	4665000	0.000190091
6815000	4665000	0.000496522
6825000	4665000	0.000296574
6835000	4665000	0.000142593
6845000	4665000	0.00068606
6855000	4665000	0.000470484
6865000	4665000	0.000334948
6875000	4665000	0.000219747
6885000	4665000	0.00122366
6895000	4665000	0.000283089
6905000	4665000	1.0495e-06
6915000	4665000	0.000390176
6925000	4665000	0.00018427
6935000	4665000	3.28358e-05
6945000	4665000	0.00010051
6955000	4665000	3.82446e-05
6965000	4665000	0.000208267
6975000	4665000	0.000158516
6985000	4665000	0.000326027
6995000	4665000	0.00101619
7005000	4665000	8.12984e-05
7015000	4665000	9.79708e-05
7025000	4665000	0.000171207
7035000	4665000	0.000314171
7045000	4665000	2.40805e-06
7055000	4665000	5.39022e-07
7065000	4665000	7.96044e-06
7075000	4665000	1.53925e-05
7085000	4665000	9.93394e-07
7095000	4665000	0.000122196
7105000	4665000	1.41393e-05
7115000	4665000	4.68297e-05
10325000	4665000	3.0711e-05
10335000	4665000	4.55919e-05
10345000	4665000	6.76275e-05
10355000	4665000	7.88344e-05
10365000	4665000	7.0974e-05
10375000	4665000	6.56002e-05
10385000	4665000	4.89267e-05
10395000	4665000	6.37646e-05
10405000	4665000	6.58732e-05
10415000	4665000	8.22277e-05
10425000	4665000	9.96941e-05
10435000	4665000	4.59359e-05
10445000	4665000	4.92513e-05
10455000	4665000	0.000120996
10465000	4665000	0.000366018
10475000	4665000	0.000328529
10485000	4665000	0.00125864
10495000	4665000	0.00181772
10505000	4665000	0.00271137
10515000	4665000	6.10597e-06
6275000	4655000	0.000957199
6285000	4655000	0.000606788
6295000	4655000	0.00099747
6305000	4655000	0.00217963
6315000	4655000	0.00281345
6325000	4655000	0.00244609
6335000	4655000	0.00289295
6345000	4655000	0.00199127
6355000	4655000	0.00184525
6365000	4655000	0.00258109
6375000	4655000	0.00215461
6385000	4655000	0.00111569
6395000	4655000	0.00491927
6405000	4655000	0.0398412
6415000	4655000	0.0320695
6425000	4655000	0.0307731
6435000	4655000	0.00996734
6445000	4655000	0.00595569
6455000	4655000	0.000548757
6465000	4655000	0.000659649
6475000	4655000	0.00107535
6485000	4655000	6.89126e-05
6495000	4655000	1.11327e-05
6505000	4655000	3.38106e-06
6515000	4655000	1.5745e-05
6525000	4655000	6.91087e-06
6535000	4655000	7.33621e-05
6545000	4655000	0.000365825
6555000	4655000	0.000584801
6565000	4655000	0.000414172
6575000	4655000	0.000596493
6585000	4655000	0.000807215
6595000	4655000	0.000815972
6605000	4655000	0.00161704
6615000	4655000	0.000339769
6625000	4655000	0.000346051
6635000	4655000	0.000285238
6645000	4655000	0.000227923
6655000	4655000	0.000269586
6665000	4655000	0.000169339
6675000	4655000	0.000306996
6685000	4655000	0.00115444
6695000	4655000	0.000212748
6705000	4655000	0.000420831
6715000	4655000	0.000262279
6725000	4655000	0.000224521
6735000	4655000	0.000273152
6745000	4655000	0.00048697
6755000	4655000	0.000218301
6765000	4655000	0.000183601
6775000	4655000	0.000667582
6785000	4655000	0.00149812
6795000	4655000	0.000377858
6805000	4655000	0.000408332
6815000	4655000	0.00101199
6825000	4655000	0.000163996
6835000	4655000	7.19892e-05
6845000	4655000	0.000457149
6855000	4655000	0.000592659
6865000	4655000	0.000296162
6875000	4655000	0.00104888
6885000	4655000	0.000240951
6895000	4655000	6.00349e-05
6905000	4655000	9.59312e-06
6915000	4655000	0.000529918
6925000	4655000	0.000134544
6935000	4655000	0.000160713
6945000	4655000	0.000160518
6955000	4655000	4.17996e-05
6965000	4655000	0.00017308
6975000	4655000	0.00016131
6985000	4655000	0.000212509
6995000	4655000	0.000744911
7005000	4655000	0.000195392
7015000	4655000	5.23517e-05
7025000	4655000	9.50881e-05
7035000	4655000	0.000305105
7045000	4655000	6.39551e-05
7055000	4655000	2.06945e-05
7065000	4655000	8.1575e-06
7075000	4655000	5.79085e-06
7085000	4655000	1.23279e-06
7095000	4655000	0.00011655
7105000	4655000	0.000393851
7115000	4655000	0.000244263
7125000	4655000	0.000180935
7135000	4655000	5.74314e-05
7145000	4655000	5.38257e-06
7155000	4655000	3.35309e-05
10325000	4655000	3.53147e-05
10335000	4655000	7.27216e-05
10345000	4655000	5.13045e-05
10355000	4655000	5.12104e-05
10365000	4655000	5.68677e-05
10375000	4655000	6.28718e-05
10385000	4655000	3.12422e-05
10395000	4655000	7.40346e-05
10405000	4655000	9.23227e-05
10415000	4655000	8.54416e-05
10425000	4655000	9.4702e-05
10435000	4655000	0.000155911
10445000	4655000	0.000118518
10455000	4655000	7.44593e-05
10465000	4655000	0.000383166
10475000	4655000	0.00137404
10485000	4655000	0.00078912
10495000	4655000	0.000541209
10505000	4655000	0.000585567
10515000	4655000	5.29121e-05
6275000	4645000	0.000514925
6285000	4645000	0.000193653
6295000	4645000	0.000379912
6305000	4645000	0.00069493
6315000	4645000	0.000399102
6325000	4645000	0.000453209
6335000	4645000	0.00113199
6345000	4645000	0.00070351
6355000	4645000	0.00132999
6365000	4645000	0.0159829
6375000	4645000	0.0171968
6385000	4645000	0.00711404
6395000	4645000	0.0164552
6405000	4645000	0.0268981
6415000	4645000	0.0220396
6425000	4645000	0.0164457
6435000	4645000	0.00338687
6445000	4645000	0.00188543
6455000	4645000	0.000513377
6465000	4645000	0.000112024
6475000	4645000	0.000366603
6485000	4645000	0.00196444
6495000	4645000	0.000475349
6505000	4645000	0.000133764
6515000	4645000	7.46653e-05
6525000	4645000	1.39007e-05
6535000	4645000	4.26189e-05
6545000	4645000	0.00167242
6555000	4645000	0.00169526
6565000	4645000	0.000359677
6575000	4645000	0.000389737
6585000	4645000	0.00137826
6595000	4645000	0.000892105
6605000	4645000	0.000330478
6615000	4645000	0.000337169
6625000	4645000	0.000507661
6635000	4645000	0.000309589
6645000	4645000	0.000348808
6655000	4645000	0.000215162
6665000	4645000	0.000124105
6675000	4645000	0.00122151
6685000	4645000	0.000671955
6695000	4645000	0.000138167
6705000	4645000	0.000266563
6715000	4645000	0.000474357
6725000	4645000	0.000396309
6735000	4645000	0.000286897
6745000	4645000	0.000263638
6755000	4645000	0.00011346
6765000	4645000	0.000172362
6775000	4645000	0.000972653
6785000	4645000	0.000453051
6795000	4645000	0.000354108
6805000	4645000	0.000308833
6815000	4645000	0.000903835
6825000	4645000	0.000507971
6835000	4645000	8.89245e-06
6845000	4645000	0.000522181
6855000	4645000	0.000502774
6865000	4645000	0.00112942
6875000	4645000	0.00124333
6885000	4645000	0.000498336
6895000	4645000	7.26635e-05
6905000	4645000	5.39095e-05
6915000	4645000	0.00116058
6925000	4645000	0.000134021
6935000	4645000	0.000140502
6945000	4645000	0.000205272
6955000	4645000	9.57185e-05
6965000	4645000	0.000218698
6975000	4645000	8.9213e-05
6985000	4645000	0.000289193
6995000	4645000	0.000466221
7005000	4645000	0.000523307
7015000	4645000	0.000279144
7025000	4645000	0.000108483
7035000	4645000	0.000252466
7045000	4645000	0.000140058
7055000	4645000	1.59504e-05
7065000	4645000	2.10769e-06
7075000	4645000	1.10421e-06
7085000	4645000	7.10545e-05
7095000	4645000	8.74116e-05
7105000	4645000	0.000416918
7115000	4645000	0.000164006
7125000	4645000	0.000259592
7135000	4645000	0.000113218
7145000	4645000	0.000130016
7155000	4645000	0.000263806
7165000	4645000	0.000130807
7175000	4645000	0.000101837
7185000	4645000	3.69943e-05
7195000	4645000	7.2898e-06
7205000	4645000	2.99796e-05
7215000	4645000	0.000130545
10325000	4645000	4.11957e-05
10335000	4645000	0.000100346
10345000	4645000	7.33668e-05
10355000	4645000	8.29625e-05
10365000	4645000	0.000108241
10375000	4645000	8.4108e-05
10385000	4645000	3.54716e-05
10395000	4645000	9.82899e-05
10405000	4645000	7.23678e-05
10415000	4645000	8.17968e-05
10425000	4645000	5.54454e-05
10435000	4645000	0.000148784
10445000	4645000	9.47304e-05
10455000	4645000	0.000217201
10465000	4645000	0.000386343
10475000	4645000	0.00154594
10485000	4645000	0.000182902
10495000	4645000	0.000283916
10505000	4645000	0.000167155
10515000	4645000	0.000221799
10525000	4645000	4.40739e-05
6275000	4635000	0.000101701
6285000	4635000	0.000553091
6295000	4635000	0.000820513
6305000	4635000	0.000530562
6315000	4635000	0.000419839
6325000	4635000	0.000299249
6335000	4635000	0.00112194
6345000	4635000	0.000906657
6355000	4635000	0.00176556
6365000	4635000	0.00677689
6375000	4635000	0.00727546
6385000	4635000	0.00112795
6395000	4635000	0.00117083
6405000	4635000	0.00964126
6415000	4635000	0.0148993
6425000	4635000	0.00684296
6435000	4635000	0.00441391
6445000	4635000	0.00197286
6455000	4635000	0.000274388
6465000	4635000	0.000263689
6475000	4635000	0.000132671
6485000	4635000	0.00046705
6495000	4635000	0.0012764
6505000	4635000	0.000185234
6515000	4635000	0.000125839
6525000	4635000	3.79805e-05
6535000	4635000	9.2264e-06
6545000	4635000	0.000431178
6555000	4635000	0.00176133
6565000	4635000	0.00254358
6575000	4635000	0.00113574
6585000	4635000	0.000410422
6595000	4635000	0.000466961
6605000	4635000	0.000418774
6615000	4635000	0.000369907
6625000	4635000	0.000181616
6635000	4635000	0.000260875
6645000	4635000	0.000306579
6655000	4635000	0.000225809
6665000	4635000	0.000295466
6675000	4635000	0.000316179
6685000	4635000	0.000384569
6695000	4635000	0.00034228
6705000	4635000	0.000264738
6715000	4635000	0.000315532
6725000	4635000	0.000439306
6735000	4635000	0.000434507
6745000	4635000	0.000407749
6755000	4635000	0.000263958
6765000	4635000	0.000369589
6775000	4635000	0.000936077
6785000	4635000	0.00119863
6795000	4635000	0.000356686
6805000	4635000	0.000902218
6815000	4635000	0.00100094
6825000	4635000	0.0013448
6835000	4635000	0.00189186
6845000	4635000	0.000384194
6855000	4635000	0.00128142
6865000	4635000	0.00669722
6875000	4635000	0.00112483
6885000	4635000	0.000181999
6895000	4635000	0.000110005
6905000	4635000	5.41468e-05
6915000	4635000	0.000470644
6925000	4635000	0.00046504
6935000	4635000	0.00105045
6945000	4635000	0.000637859
6955000	4635000	0.000173454
6965000	4635000	0.000286481
6975000	4635000	9.99354e-05
6985000	4635000	0.00062318
6995000	4635000	0.000264997
7005000	4635000	0.000318036
7015000	4635000	0.000503769
7025000	4635000	0.000127244
7035000	4635000	0.000136422
7045000	4635000	0.000127311
7055000	4635000	3.4456e-05
7065000	4635000	3.04252e-05
7075000	4635000	0.000250675
7085000	4635000	6.46655e-05
7095000	4635000	2.96611e-05
7105000	4635000	0.000442761
7115000	4635000	0.000126607
7125000	4635000	0.000161163
7135000	4635000	0.000102854
7145000	4635000	0.000156952
7155000	4635000	0.000258443
7165000	4635000	5.41116e-05
7175000	4635000	6.76781e-05
7185000	4635000	0.000203879
7195000	4635000	0.00020487
7205000	4635000	0.00016212
7215000	4635000	0.00112764
7225000	4635000	0.000131922
7235000	4635000	4.37283e-05
7245000	4635000	1.11726e-05
7265000	4635000	9.32423e-06
10325000	4635000	9.43846e-06
10335000	4635000	5.6474e-05
10345000	4635000	4.86208e-05
10355000	4635000	5.70845e-05
10365000	4635000	6.9107e-05
10375000	4635000	8.02773e-05
10385000	4635000	8.21135e-05
10395000	4635000	4.28494e-05
10405000	4635000	9.27764e-05
10415000	4635000	0.000133969
10425000	4635000	8.13772e-05
10435000	4635000	6.62842e-05
10445000	4635000	7.44296e-05
10455000	4635000	0.000183088
10465000	4635000	0.000553413
10475000	4635000	0.00118364
10485000	4635000	0.000177103
10495000	4635000	0.000127577
10505000	4635000	0.000248145
10515000	4635000	0.000407779
10525000	4635000	0.000131782
6265000	4625000	0.000547731
6275000	4625000	0.000407134
6285000	4625000	0.000542899
6295000	4625000	0.00226241
6305000	4625000	0.000477742
6315000	4625000	0.000322031
6325000	4625000	0.000224603
6335000	4625000	0.000400519
6345000	4625000	0.0025611
6355000	4625000	0.00341168
6365000	4625000	0.0018657
6375000	4625000	0.00167853
6385000	4625000	0.00408015
6395000	4625000	0.00210588
6405000	4625000	0.00270935
6415000	4625000	0.00270571
6425000	4625000	0.00045517
6435000	4625000	0.000432882
6445000	4625000	0.000242845
6455000	4625000	0.000350598
6465000	4625000	0.000373642
6475000	4625000	0.000267509
6485000	4625000	0.000325876
6495000	4625000	0.00132944
6505000	4625000	0.000867522
6515000	4625000	0.000147447
6525000	4625000	0.000177688
6535000	4625000	0.000170281
6545000	4625000	0.000372423
6555000	4625000	9.10365e-05
6565000	4625000	0.013194
6575000	4625000	0.00377757
6585000	4625000	0.000111084
6595000	4625000	0.000149554
6605000	4625000	0.000246387
6615000	4625000	0.000285272
6625000	4625000	0.000314045
6635000	4625000	0.000381541
6645000	4625000	0.00059775
6655000	4625000	0.000586766
6665000	4625000	0.000638927
6675000	4625000	0.00079558
6685000	4625000	0.00048215
6695000	4625000	0.00129968
6705000	4625000	0.000385022
6715000	4625000	0.000329733
6725000	4625000	0.000697777
6735000	4625000	0.00045185
6745000	4625000	0.000417142
6755000	4625000	0.000525925
6765000	4625000	0.000490888
6775000	4625000	0.000444359
6785000	4625000	0.00128355
6795000	4625000	0.000895641
6805000	4625000	0.00111653
6815000	4625000	0.000445297
6825000	4625000	0.000206786
6835000	4625000	0.000518902
6845000	4625000	0.00127033
6855000	4625000	0.000971628
6865000	4625000	0.00138525
6875000	4625000	0.000615851
6885000	4625000	0.000848849
6895000	4625000	8.42297e-05
6905000	4625000	2.75415e-05
6915000	4625000	0.000439929
6925000	4625000	2.96114e-05
6935000	4625000	0.00112871
6945000	4625000	0.00174208
6955000	4625000	0.000576305
6965000	4625000	9.69417e-05
6975000	4625000	0.000131231
6985000	4625000	0.000538701
6995000	4625000	0.000454786
7005000	4625000	0.000286979
7015000	4625000	0.000643678
7025000	4625000	0.000178898
7035000	4625000	0.000105448
7045000	4625000	0.00012605
7055000	4625000	0.000108137
7065000	4625000	0.000182083
7075000	4625000	1.55352e-05
7085000	4625000	8.70067e-05
7095000	4625000	0.000118048
7105000	4625000	0.000304614
7115000	4625000	0.000179129
7125000	4625000	0.000203232
7135000	4625000	0.000107854
7145000	4625000	0.000144929
7155000	4625000	5.38381e-05
7165000	4625000	8.78908e-05
7175000	4625000	7.45103e-05
7185000	4625000	0.000305702
7195000	4625000	0.000165448
7205000	4625000	0.000170372
7215000	4625000	0.00113283
7225000	4625000	0.000153344
7235000	4625000	0.000146341
7245000	4625000	6.05587e-05
7255000	4625000	9.74424e-05
7265000	4625000	0.000127394
7275000	4625000	1.41203e-05
7285000	4625000	6.75734e-05
7295000	4625000	3.02008e-05
10325000	4625000	4.8621e-05
10335000	4625000	6.43773e-05
10345000	4625000	9.28657e-05
10355000	4625000	5.16397e-05
10365000	4625000	0.000128996
10375000	4625000	0.00011792
10385000	4625000	6.26281e-05
10395000	4625000	9.55156e-05
10405000	4625000	0.000100674
10415000	4625000	8.50459e-05
10435000	4625000	3.8315e-06
10445000	4625000	8.26968e-05
10455000	4625000	0.000120073
10465000	4625000	0.000635569
10475000	4625000	0.0012927
10485000	4625000	0.000311269
10495000	4625000	0.000313845
10505000	4625000	0.000440662
10515000	4625000	0.000481131
10525000	4625000	0.000119495
10535000	4625000	8.51373e-05
10545000	4625000	1.25299e-05
10555000	4625000	0.000334389
6265000	4615000	0.00132001
6275000	4615000	0.000326086
6285000	4615000	0.000143266
6295000	4615000	0.000407495
6305000	4615000	0.000388951
6315000	4615000	0.000127916
6325000	4615000	0.000474872
6335000	4615000	0.000335022
6345000	4615000	0.000799145
6355000	4615000	0.00746004
6365000	4615000	0.0013105
6375000	4615000	0.000670434
6385000	4615000	0.00139918
6395000	4615000	0.00130373
6405000	4615000	0.00235863
6415000	4615000	0.00041343
6425000	4615000	0.000302781
6435000	4615000	0.000235993
6445000	4615000	3.6585e-05
6455000	4615000	0.000262845
6465000	4615000	0.000426916
6475000	4615000	0.00029702
6485000	4615000	0.000121816
6495000	4615000	7.64735e-05
6505000	4615000	0.00199898
6515000	4615000	0.0037966
6525000	4615000	0.000302234
6535000	4615000	0.00038893
6545000	4615000	0.000372516
6555000	4615000	0.00021363
6565000	4615000	0.00182935
6575000	4615000	0.00567144
6585000	4615000	0.000191212
6595000	4615000	5.64153e-05
6605000	4615000	0.000120406
6615000	4615000	0.000415284
6625000	4615000	0.000232063
6635000	4615000	0.000331226
6645000	4615000	0.000458645
6655000	4615000	0.000222471
6665000	4615000	0.000275529
6675000	4615000	0.000191764
6685000	4615000	0.000251854
6695000	4615000	0.000382587
6705000	4615000	0.000588283
6715000	4615000	0.000393846
6725000	4615000	0.000262019
6735000	4615000	0.000416155
6745000	4615000	0.000317533
6755000	4615000	0.000493202
6765000	4615000	0.000583098
6775000	4615000	0.000818353
6785000	4615000	0.00196
6795000	4615000	0.00251377
6805000	4615000	0.000779862
6815000	4615000	0.000232776
6825000	4615000	4.85606e-05
6835000	4615000	0.00093497
6845000	4615000	0.000430935
6855000	4615000	0.000992119
6865000	4615000	0.000128733
6875000	4615000	5.58679e-05
6885000	4615000	0.00073821
6895000	4615000	0.000133043
6905000	4615000	2.89619e-05
6915000	4615000	0.00033171
6925000	4615000	1.66785e-06
6935000	4615000	0.000278562
6945000	4615000	0.000667929
6955000	4615000	0.00033219
6965000	4615000	0.000101665
6975000	4615000	0.000304918
6985000	4615000	0.000273168
6995000	4615000	0.000373232
7005000	4615000	0.000436299
7015000	4615000	0.000646477
7025000	4615000	0.00230063
7035000	4615000	0.000256241
7045000	4615000	0.000265849
7055000	4615000	0.000748845
7065000	4615000	0.000218375
7075000	4615000	7.65592e-06
7085000	4615000	1.71057e-05
7095000	4615000	4.55026e-05
7105000	4615000	0.0002533
7115000	4615000	0.000152859
7125000	4615000	0.000271242
7135000	4615000	0.000312887
7145000	4615000	0.000201879
7155000	4615000	2.87168e-05
7165000	4615000	0.000183551
7175000	4615000	0.00035392
7185000	4615000	0.000322041
7195000	4615000	0.000270506
7205000	4615000	0.000333944
7215000	4615000	0.00101925
7225000	4615000	0.000133075
7235000	4615000	0.0001266
7245000	4615000	7.6185e-05
7255000	4615000	7.53459e-05
7265000	4615000	0.000123782
7275000	4615000	8.54529e-05
7285000	4615000	0.00026519
7295000	4615000	0.000251397
7305000	4615000	0.000238363
7315000	4615000	0.000206245
7325000	4615000	5.64431e-05
7335000	4615000	0.000158784
7345000	4615000	6.45201e-05
7355000	4615000	1.95483e-05
7365000	4615000	5.42748e-05
7375000	4615000	2.81656e-06
7385000	4615000	8.01198e-07
10325000	4615000	6.19686e-05
10335000	4615000	9.62378e-05
10345000	4615000	8.05364e-05
10355000	4615000	0.000138497
10365000	4615000	9.88642e-05
10375000	4615000	9.96002e-05
10385000	4615000	7.69669e-05
10395000	4615000	2.47912e-05
10405000	4615000	5.30362e-05
10415000	4615000	9.63227e-05
10425000	4615000	2.55499e-05
10435000	4615000	3.32762e-05
10445000	4615000	0.000114072
10455000	4615000	0.000144967
10465000	4615000	0.00022845
10475000	4615000	0.000932994
10485000	4615000	0.000339896
10495000	4615000	0.000303994
10505000	4615000	0.000411553
10515000	4615000	0.000507225
10525000	4615000	0.000360198
10535000	4615000	0.000169846
10545000	4615000	0.000422566
10555000	4615000	0.000282525
10565000	4615000	1.21318e-05
6255000	4605000	0.000539789
6265000	4605000	0.00104623
6275000	4605000	0.000577155
6285000	4605000	0.000174929
6295000	4605000	0.000127864
6305000	4605000	0.000543681
6315000	4605000	0.000356799
6325000	4605000	0.000822832
6335000	4605000	0.000994747
6345000	4605000	0.00340683
6355000	4605000	0.00527595
6365000	4605000	0.000474896
6375000	4605000	0.000545265
6385000	4605000	0.00060888
6395000	4605000	0.000727505
6405000	4605000	0.00107483
6415000	4605000	0.000135217
6425000	4605000	0.000113199
6435000	4605000	0.000100978
6445000	4605000	2.19762e-06
6455000	4605000	2.17403e-05
6465000	4605000	0.000291411
6475000	4605000	8.96057e-06
6485000	4605000	0.000134485
6495000	4605000	8.61778e-05
6505000	4605000	0.0001851
6515000	4605000	0.000834518
6525000	4605000	0.00175853
6535000	4605000	0.000514506
6545000	4605000	0.00031131
6555000	4605000	0.000374299
6565000	4605000	0.000378087
6575000	4605000	0.000183621
6585000	4605000	0.000503041
6595000	4605000	9.76551e-05
6605000	4605000	0.000144116
6615000	4605000	0.000213351
6625000	4605000	0.000694987
6635000	4605000	0.000273741
6645000	4605000	0.000162605
6655000	4605000	0.000260967
6665000	4605000	0.000202782
6675000	4605000	0.000234786
6685000	4605000	0.000345496
6695000	4605000	0.000159198
6705000	4605000	0.000132992
6715000	4605000	0.000360669
6725000	4605000	0.000365036
6735000	4605000	0.000730443
6745000	4605000	0.000338906
6755000	4605000	0.000450931
6765000	4605000	0.000506427
6775000	4605000	0.00189592
6785000	4605000	0.00117913
6795000	4605000	0.00338862
6805000	4605000	0.000847073
6815000	4605000	0.000293194
6825000	4605000	5.8422e-08
6835000	4605000	0.00180631
6845000	4605000	0.00214004
6855000	4605000	0.00114593
6865000	4605000	0.000157211
6875000	4605000	9.91667e-05
6885000	4605000	0.000385561
6895000	4605000	0.000256388
6905000	4605000	0.000315641
6915000	4605000	0.000210799
6925000	4605000	1.26057e-05
6935000	4605000	0.00020397
6945000	4605000	0.000357047
6955000	4605000	0.000367105
6965000	4605000	0.000358367
6975000	4605000	0.000358895
6985000	4605000	0.000126141
6995000	4605000	0.000268967
7005000	4605000	0.000371697
7015000	4605000	0.000576782
7025000	4605000	0.00272439
7035000	4605000	0.00382025
7045000	4605000	0.00185149
7055000	4605000	0.000263025
7065000	4605000	0.000308338
7075000	4605000	0.000120178
7085000	4605000	1.97708e-05
7095000	4605000	6.78749e-05
7105000	4605000	0.000310248
7115000	4605000	0.000449705
7125000	4605000	0.00148896
7135000	4605000	0.000458479
7145000	4605000	0.000317532
7155000	4605000	0.000388788
7165000	4605000	0.000445811
7175000	4605000	0.00186921
7185000	4605000	0.000340612
7195000	4605000	0.000158797
7205000	4605000	0.000294722
7215000	4605000	0.000839954
7225000	4605000	0.000190138
7235000	4605000	0.000133453
7245000	4605000	0.000128153
7255000	4605000	0.00010226
7265000	4605000	0.000177169
7275000	4605000	0.000172123
7285000	4605000	0.00019165
7295000	4605000	0.000287819
7305000	4605000	0.000332378
7315000	4605000	0.000338224
7325000	4605000	0.000306521
7335000	4605000	0.000131485
7345000	4605000	0.000173996
7355000	4605000	8.26446e-05
7365000	4605000	6.80189e-05
7375000	4605000	0.000210798
7385000	4605000	8.41945e-05
7395000	4605000	6.05205e-05
7405000	4605000	3.40268e-05
7415000	4605000	6.1275e-06
7425000	4605000	2.39972e-07
7435000	4605000	1.62606e-06
10315000	4605000	1.8256e-05
10325000	4605000	0.000154943
10335000	4605000	6.4459e-05
10345000	4605000	7.22954e-05
10355000	4605000	0.000152349
10365000	4605000	0.000207543
10375000	4605000	9.69889e-05
10385000	4605000	9.72586e-05
10395000	4605000	4.9354e-05
10405000	4605000	3.84948e-05
10415000	4605000	0.000138614
10425000	4605000	7.72076e-05
10435000	4605000	0.000180223
10445000	4605000	6.97604e-05
10455000	4605000	0.000129666
10465000	4605000	0.000330842
10475000	4605000	0.000722268
10485000	4605000	0.000260142
10495000	4605000	0.000415986
10505000	4605000	0.000298425
10515000	4605000	0.000214075
10525000	4605000	4.5042e-05
10535000	4605000	0.000234286
10545000	4605000	0.000375513
10555000	4605000	0.000286045
10565000	4605000	8.91815e-05
6255000	4595000	0.000733089
6265000	4595000	0.000983778
6275000	4595000	0.000638861
6285000	4595000	0.000558793
6295000	4595000	0.000255983
6305000	4595000	0.000270668
6315000	4595000	0.000512603
6325000	4595000	0.000480263
6335000	4595000	0.000394008
6345000	4595000	0.00111564
6355000	4595000	0.00335006
6365000	4595000	0.00103289
6375000	4595000	0.000493984
6385000	4595000	0.000392692
6395000	4595000	0.000371251
6405000	4595000	0.000518705
6415000	4595000	0.000487771
6425000	4595000	0.000310118
6435000	4595000	1.98654e-05
6445000	4595000	1.34606e-05
6455000	4595000	0.000106898
6465000	4595000	0.000399671
6475000	4595000	0.000116313
6485000	4595000	0.000186589
6495000	4595000	0.000422481
6505000	4595000	0.000118212
6515000	4595000	0.000267608
6525000	4595000	0.00132957
6535000	4595000	0.00111152
6545000	4595000	0.000456323
6555000	4595000	0.000516773
6565000	4595000	0.000285247
6575000	4595000	0.000121485
6585000	4595000	0.000994515
6595000	4595000	0.00406701
6605000	4595000	0.000610164
6615000	4595000	0.00180581
6625000	4595000	0.00322816
6635000	4595000	0.000410194
6645000	4595000	0.000382084
6655000	4595000	0.000607187
6665000	4595000	0.000261887
6675000	4595000	0.000219959
6685000	4595000	0.000333257
6695000	4595000	0.000204515
6705000	4595000	0.000161254
6715000	4595000	0.000299042
6725000	4595000	0.000427227
6735000	4595000	0.00101301
6745000	4595000	0.000590368
6755000	4595000	0.000972797
6765000	4595000	0.000752912
6775000	4595000	0.00105105
6785000	4595000	0.0208963
6795000	4595000	0.00708825
6805000	4595000	0.000904169
6815000	4595000	0.000394503
6825000	4595000	0.00207216
6835000	4595000	0.00277833
6845000	4595000	0.00138471
6855000	4595000	0.00032183
6865000	4595000	0.00023969
6875000	4595000	0.000136297
6885000	4595000	0.000197228
6895000	4595000	0.00011799
6905000	4595000	0.00052859
6915000	4595000	0.000598094
6925000	4595000	7.36363e-05
6935000	4595000	0.000150848
6945000	4595000	0.000339934
6955000	4595000	0.000216584
6965000	4595000	0.000211271
6975000	4595000	0.000365249
6985000	4595000	0.000546987
6995000	4595000	0.000288892
7005000	4595000	0.000448442
7015000	4595000	0.000845606
7025000	4595000	0.00372654
7035000	4595000	0.00232297
7045000	4595000	0.000122732
7055000	4595000	0.000137666
7065000	4595000	5.33053e-05
7075000	4595000	0.000355494
7085000	4595000	3.08203e-05
7095000	4595000	2.21756e-05
7105000	4595000	0.000453315
7115000	4595000	0.00048507
7125000	4595000	0.000319828
7135000	4595000	0.000308801
7145000	4595000	0.000189246
7155000	4595000	0.000116136
7165000	4595000	0.000145357
7175000	4595000	0.000234058
7185000	4595000	0.000528583
7195000	4595000	0.0002986
7205000	4595000	0.00023089
7215000	4595000	0.000784519
7225000	4595000	9.22041e-05
7235000	4595000	9.57628e-05
7245000	4595000	0.000103236
7255000	4595000	0.000193488
7265000	4595000	0.000227626
7275000	4595000	0.000138049
7285000	4595000	0.000269089
7295000	4595000	0.000251835
7305000	4595000	0.000266422
7315000	4595000	0.000256025
7325000	4595000	0.000330725
7335000	4595000	0.000195789
7345000	4595000	0.000208422
7355000	4595000	0.00030813
7365000	4595000	0.000118624
7375000	4595000	0.000175194
7385000	4595000	0.000118944
7395000	4595000	0.000241665
7405000	4595000	0.000131994
7415000	4595000	0.00010221
7425000	4595000	6.91933e-05
7435000	4595000	8.25924e-05
7445000	4595000	1.54821e-05
7455000	4595000	1.84346e-05
7465000	4595000	2.58601e-06
7475000	4595000	9.22545e-05
7485000	4595000	1.25801e-06
7515000	4595000	2.39038e-05
10325000	4595000	4.65585e-05
10335000	4595000	8.45359e-05
10345000	4595000	8.24581e-05
10355000	4595000	4.65572e-05
10365000	4595000	0.000155466
10375000	4595000	0.000219657
10385000	4595000	0.000161032
10395000	4595000	0.000115573
10405000	4595000	0.000108839
10415000	4595000	5.90839e-05
10425000	4595000	1.12713e-05
10435000	4595000	4.88716e-05
10445000	4595000	0.000266382
10455000	4595000	0.00199619
10465000	4595000	0.00163337
10475000	4595000	0.00180889
10485000	4595000	0.000364622
10495000	4595000	0.00043315
10505000	4595000	0.000348819
10515000	4595000	0.000298135
10525000	4595000	0.000180253
10535000	4595000	0.00036599
10545000	4595000	0.000303301
10555000	4595000	0.000136726
10565000	4595000	0.000123189
10585000	4595000	6.52114e-07
6255000	4585000	9.93216e-05
6265000	4585000	0.000316231
6275000	4585000	0.000221611
6285000	4585000	0.000309571
6295000	4585000	0.000262656
6305000	4585000	0.000134193
6315000	4585000	0.000259062
6325000	4585000	0.000184833
6335000	4585000	0.000317408
6345000	4585000	0.0020697
6355000	4585000	0.0018059
6365000	4585000	0.00132388
6375000	4585000	0.00134611
6385000	4585000	0.000710843
6395000	4585000	0.000309785
6405000	4585000	0.000353729
6415000	4585000	9.12221e-05
6425000	4585000	0.000342671
6435000	4585000	0.000284201
6445000	4585000	0.000271426
[truncated: 78,515 more rows]

## Sheet: Fig_3b
x	y	mass
7838950	2847250	0.19706
7839050	2847250	5.2427
7839150	2847250	1.27824
7839750	2847250	0.297754
7840950	2847250	0.0612825
7841050	2847250	0.292553
7841250	2847250	0.360185
7841350	2847250	0.375473
7842950	2847250	0.297082
7844350	2847250	0.0695656
7844450	2847250	0.240959
7844550	2847250	0.297418
7844650	2847250	0.567951
7844750	2847250	0.297418
7844850	2847250	0.298426
7844950	2847250	0.346484
7845050	2847250	0.344271
7845150	2847250	0.297082
7845250	2847250	0.535407
7845350	2847250	0.381098
7845450	2847250	0.392525
7845550	2847250	0.365303
7845650	2847250	0.422722
7845750	2847250	0.42109
7845850	2847250	0.612095
7845950	2847250	0.490726
7846050	2847250	0.296746
7846150	2847250	0.299771
7846250	2847250	0.961223
7846350	2847250	0.048448
7847050	2847250	0.0615
7847150	2847250	0.684089
7847250	2847250	0.0655328
7847950	2847250	0.297754
7849550	2847250	0.297754
7851150	2847250	0.29809
7852750	2847250	0.909795
7852850	2847250	0.269463
7854350	2847250	0.243311
7854450	2847250	0.0544426
7855650	2847250	0.452862
7855750	2847250	2.09791
7855850	2847250	4.87908
7856050	2847250	1.29827
7857650	2847250	0.29809
7859350	2847250	0.297754
7860950	2847250	0.29641
7862550	2847250	0.297418
7864250	2847250	0.297082
7865850	2847250	0.297754
7867550	2847250	0.857921
7839050	2847150	0.489986
7839150	2847150	5.39771
7839250	2847150	0.827534
7839650	2847150	0.00235246
7839750	2847150	0.315246
7839850	2847150	0.0495085
7840450	2847150	0.00847277
7841250	2847150	0.430867
7841350	2847150	0.700466
7842950	2847150	0.297418
7844650	2847150	0.29809
7845550	2847150	0.36452
7845650	2847150	0.0894202
7845750	2847150	0.158483
7845850	2847150	0.164672
7845950	2847150	0.147418
7846150	2847150	0.43212
7846250	2847150	1.24956
7846350	2847150	0.290025
7846450	2847150	0.297082
7846550	2847150	0.297754
7846650	2847150	0.297082
7846750	2847150	0.297418
7846850	2847150	0.297418
7846950	2847150	0.297754
7847050	2847150	0.367656
7847150	2847150	0.55009
7847250	2847150	0.325312
7847350	2847150	0.297082
7847450	2847150	0.305232
7847550	2847150	0.304953
7847650	2847150	0.297418
7847750	2847150	0.297082
7847850	2847150	0.297418
7847950	2847150	0.565598
7848050	2847150	0.181475
7848150	2847150	0.0221803
7849550	2847150	0.297418
7851150	2847150	0.29641
7852750	2847150	0.920549
7852850	2847150	0.0667807
7854350	2847150	0.29809
7855550	2847150	0.174862
7855650	2847150	1.06094
7855750	2847150	3.86346
7855850	2847150	3.21668
7856050	2847150	1.29997
7857650	2847150	0.297082
7859350	2847150	0.298762
7860950	2847150	0.297754
7862550	2847150	0.297754
7864250	2847150	0.297754
7865850	2847150	0.297754
7867550	2847150	0.858745
7839150	2847050	0.851085
7839250	2847050	5.34606
7839350	2847050	0.519579
7839650	2847050	0.113254
7839750	2847050	0.577543
7839850	2847050	0.00738974
7840450	2847050	0.116222
7840550	2847050	0.189264
7840650	2847050	0.569348
7840750	2847050	0.259735
7840850	2847050	0.219475
7840950	2847050	0.0258407
7841050	2847050	0.340155
7841150	2847050	0.385874
7841250	2847050	0.242821
7841350	2847050	0.623778
7842950	2847050	0.297754
7844650	2847050	0.297082
7845750	2847050	0.0995055
7845850	2847050	0.0191557
7846150	2847050	0.0410466
7846250	2847050	1.69783
7847450	2847050	0.0157123
7847550	2847050	0.0349485
7847950	2847050	1.43805
7848050	2847050	0.286428
7848150	2847050	0.27591
7848250	2847050	0.298426
7848350	2847050	0.299771
7848450	2847050	0.297418
7848550	2847050	0.297082
7848650	2847050	0.296746
7848750	2847050	0.403951
7848850	2847050	0.296746
7848950	2847050	0.298426
7849050	2847050	0.299098
7849150	2847050	0.297082
7849250	2847050	0.29809
7849350	2847050	0.297082
7849450	2847050	0.297418
7849550	2847050	0.481246
7850250	2847050	2.01233
7850350	2847050	0.116246
7851150	2847050	0.297418
7852750	2847050	0.932312
7852850	2847050	0.700767
7854350	2847050	0.295402
7855450	2847050	0.100148
7855650	2847050	0.58707
7855750	2847050	5.94853
7855850	2847050	0.738043
7855950	2847050	0.367992
7856050	2847050	1.30168
7857650	2847050	0.297418
7859250	2847050	0.0319262
7859350	2847050	0.265492
7860950	2847050	0.297754
7862550	2847050	0.297418
7864250	2847050	0.296746
7865850	2847050	0.297418
7867550	2847050	0.858745
7839250	2846950	1.34746
7839350	2846950	5.01299
7839450	2846950	0.330485
7839650	2846950	0.24768
7839750	2846950	0.224828
7839850	2846950	0.0959863
7840450	2846950	0.0588759
7840550	2846950	0.480343
7840650	2846950	0.932259
7840750	2846950	0.75536
7840850	2846950	0.51518
7840950	2846950	0.948713
7841050	2846950	1.4022
7841150	2846950	1.63573
7841250	2846950	0.755942
7841350	2846950	0.492272
7842950	2846950	0.298426
7844650	2846950	0.29809
7846150	2846950	0.329589
7846250	2846950	1.15218
7847950	2846950	0.809296
7848750	2846950	0.164672
7849550	2846950	0.394541
7849650	2846950	0.297082
7849750	2846950	0.297082
7849850	2846950	0.297418
7849950	2846950	0.298426
7850050	2846950	0.297754
7850150	2846950	0.297082
7850250	2846950	0.328896
7850350	2846950	0.827152
7850450	2846950	0.298426
7850550	2846950	0.296746
7850650	2846950	0.297754
7850750	2846950	0.296074
7850850	2846950	0.298762
7850950	2846950	0.297082
7851050	2846950	0.282631
7851150	2846950	0.424115
7851250	2846950	0.010418
7852750	2846950	0.954674
7854350	2846950	0.297754
7854550	2846950	0.28598
7854650	2846950	1.16895
7855450	2846950	0.34682
7855550	2846950	0.0198279
7855650	2846950	0.226844
7855750	2846950	6.37811
7855850	2846950	0.303803
7855950	2846950	0.0816639
7856050	2846950	2.0256
7857650	2846950	0.297754
7859250	2846950	0.166689
7859350	2846950	0.129721
7860950	2846950	0.297754
7862550	2846950	0.297418
7864250	2846950	0.297754
7865850	2846950	0.423107
7865950	2846950	0.400254
7867550	2846950	0.858745
7839350	2846850	2.1389
7839450	2846850	4.05147
7839550	2846850	0.171647
7839650	2846850	0.297418
7839750	2846850	0.0200309
7840550	2846850	0.0606297
7840650	2846850	0.128998
7840750	2846850	0.0808438
7840850	2846850	0.185003
7840950	2846850	0.406459
7841150	2846850	0.0769916
7841250	2846850	1.11715
7841350	2846850	0.323631
7842950	2846850	0.296746
7844650	2846850	0.296746
7845950	2846850	0.00268852
7846050	2846850	0.11023
7846150	2846850	0.3382
7846250	2846850	1.13261
7846350	2846850	0.302392
7847950	2846850	0.29809
7848750	2846850	0.164672
7849550	2846850	0.29809
7851050	2846850	0.015123
7851150	2846850	0.440918
7851250	2846850	0.287672
7851350	2846850	0.297082
7851450	2846850	0.808257
7851550	2846850	0.73999
7851650	2846850	0.364584
7851750	2846850	0.341017
7851850	2846850	0.329298
7851950	2846850	0.771981
7852050	2846850	0.297754
7852150	2846850	0.297418
7852250	2846850	0.29809
7852350	2846850	0.297418
7852450	2846850	0.297082
7852550	2846850	0.29809
7852650	2846850	0.29641
7852750	2846850	1.38947
7852850	2846850	0.425962
7852950	2846850	0.297418
7853050	2846850	0.29809
7853150	2846850	0.297418
7853250	2846850	0.217771
7853350	2846850	0.0625082
7853550	2846850	0.1802
7853750	2846850	0.293756
7854350	2846850	0.297082
7854550	2846850	0.627721
7854650	2846850	0.896678
7855150	2846850	0.345023
7855450	2846850	0.188533
7855550	2846850	0.209417
7855650	2846850	0.826752
7855750	2846850	6.1685
7855850	2846850	1.58565
7855950	2846850	0.662678
7856050	2846850	1.12016
7856150	2846850	0.333377
7857650	2846850	0.296746
7859250	2846850	0.286328
7859350	2846850	0.0117623
7860950	2846850	0.297082
7862550	2846850	0.29809
7863850	2846850	0.11023
7864250	2846850	0.297418
7865850	2846850	0.296074
7865950	2846850	0.0635164
7867550	2846850	0.858745
7839450	2846750	4.1308
7839550	2846750	1.75841
7839650	2846750	0.334139
7839750	2846750	0.207202
7840450	2846750	0.189376
7840550	2846750	0.797585
7840650	2846750	0.856926
7840750	2846750	0.956636
7840850	2846750	1.37229
7840950	2846750	1.15071
7841050	2846750	0.638628
7841150	2846750	0.685462
7841250	2846750	0.987229
7841350	2846750	0.389164
7842950	2846750	0.298762
7844650	2846750	0.29809
7846050	2846750	0.0551148
7846150	2846750	0.205243
7846250	2846750	1.12768
7846850	2846750	0.00476131
7847950	2846750	0.296746
7848750	2846750	0.165008
7849550	2846750	0.297418
7851050	2846750	0.00739344
7851150	2846750	0.493094
7851250	2846750	0.0636691
7851550	2846750	0.0449592
7851850	2846750	0.0755507
7851950	2846750	0.100986
7852750	2846750	1.87949
7852850	2846750	0.455058
7852950	2846750	0.00627992
7853250	2846750	0.0793115
7853350	2846750	0.328361
7853450	2846750	0.387473
7853550	2846750	0.868542
7853650	2846750	0.297418
7853750	2846750	0.336738
7853850	2846750	0.297754
7853950	2846750	0.297418
7854050	2846750	0.403279
7854150	2846750	0.297082
7854250	2846750	0.297754
7854350	2846750	0.567951
7854450	2846750	0.29809
7854550	2846750	0.489312
7854650	2846750	0.486183
7854750	2846750	0.296746
7854850	2846750	0.298426
7854950	2846750	0.297082
7855050	2846750	0.298426
7855150	2846750	0.579954
7855250	2846750	0.433939
7855350	2846750	0.259107
7855450	2846750	0.916333
7855550	2846750	0.0234697
7855650	2846750	0.794573
7855750	2846750	8.71349
7855850	2846750	3.71665
7855950	2846750	0.0858934
7856050	2846750	1.58752
7856150	2846750	0.536306
7856250	2846750	0.0469993
7857650	2846750	0.29809
7859150	2846750	0.152611
7859250	2846750	0.696308
7860950	2846750	0.297418
7862550	2846750	0.29641
7863850	2846750	0.297754
7864250	2846750	0.657548
7865850	2846750	0.297754
7867550	2846750	0.860394
7839450	2846650	0.780783
7839550	2846650	3.54968
7839650	2846650	1.7146
7840550	2846650	0.0120637
7840650	2846650	0.0892423
7840750	2846650	0.18899
7840850	2846650	0.715282
7840950	2846650	0.308475
7841050	2846650	0.513732
7841150	2846650	1.08499
7841250	2846650	0.796862
7841350	2846650	0.330689
7842950	2846650	0.297082
7844650	2846650	0.297082
7846050	2846650	0.0256283
7846150	2846650	0.358866
7846250	2846650	0.917069
7846350	2846650	0.165008
7846450	2846650	0.16568
7846550	2846650	0.164672
7846650	2846650	0.165008
7846750	2846650	0.262803
7846850	2846650	0.214746
7847850	2846650	0.337128
7847950	2846650	0.272885
7848750	2846650	0.0282295
7849550	2846650	0.297754
7851050	2846650	0.108549
7851150	2846650	0.474518
7851250	2846650	0.00628991
7852750	2846650	1.36093
7852850	2846650	0.105253
7852950	2846650	0.0555398
7853550	2846650	0.108146
7853950	2846650	0.0475914
7854050	2846650	0.173069
7854250	2846650	1.21008
7854350	2846650	0.341945
7855250	2846650	0.0188197
7855350	2846650	0.172066
7855450	2846650	0.298762
7855550	2846650	0.29641
7855650	2846650	1.87012
7855750	2846650	9.63216
7855850	2846650	0.227665
7856050	2846650	1.02522
7856150	2846650	0.0302459
7856250	2846650	0.62618
7856350	2846650	0.363258
7856450	2846650	0.296746
7856550	2846650	0.298762
7856650	2846650	0.297082
7856750	2846650	0.29809
7856850	2846650	0.394541
7856950	2846650	0.471836
7857050	2846650	0.405631
7857150	2846650	0.412568
7857250	2846650	0.296746
7857350	2846650	0.282631
7857450	2846650	0.147533
7857550	2846650	0.015123
7857650	2846650	0.296746
7858050	2846650	0.147992
7859250	2846650	0.303272
7860950	2846650	0.29809
7862550	2846650	0.29809
7863850	2846650	0.297418
7864150	2846650	0.0272213
7864250	2846650	0.437513
7865850	2846650	0.296074
7867550	2846650	0.860393
7839450	2846550	0.0157951
7839550	2846550	4.64304
7839650	2846550	1.27729
7839750	2846550	1.69415
7840550	2846550	0.930228
7840650	2846550	0.577266
7840750	2846550	0.672892
7840850	2846550	0.291614
7840950	2846550	0.667711
7841050	2846550	0.575511
7841150	2846550	0.719374
7841250	2846550	1.40994
7841350	2846550	0.37068
7842950	2846550	0.29809
7844650	2846550	0.297754
7846150	2846550	0.284278
7846250	2846550	1.14681
7847850	2846550	0.245396
7847950	2846550	0.112918
7849550	2846550	0.297082
7851050	2846550	0.238271
7851150	2846550	0.127214
7851250	2846550	0.000466138
7852750	2846550	0.959166
7852850	2846550	0.0874802
7853950	2846550	0.00910588
7854050	2846550	0.00349769
7854250	2846550	0.515097
7854350	2846550	0.538041
7855250	2846550	0.166689
7855350	2846550	0.164672
7855450	2846550	0.167025
7855550	2846550	0.420754
7855650	2846550	2.21472
7855750	2846550	4.95046
7856050	2846550	0.997432
7856150	2846550	0.173074
7856250	2846550	0.131402
7856850	2846550	0.372082
7856950	2846550	0.441731
7857050	2846550	0.6174
7857150	2846550	0.249034
7857250	2846550	0.170495
7857350	2846550	0.0157951
7857450	2846550	0.148877
7857550	2846550	0.895617
7857650	2846550	0.311533
7857750	2846550	0.29809
7857850	2846550	0.297082
7857950	2846550	0.297754
7858050	2846550	0.297754
7858150	2846550	0.297418
7858250	2846550	0.297082
7858350	2846550	0.297754
7858450	2846550	0.297754
7858550	2846550	0.297754
7858650	2846550	0.297754
7858750	2846550	0.297082
7858850	2846550	0.29809
7858950	2846550	0.29641
7859050	2846550	0.29809
7859150	2846550	0.296746
7859250	2846550	0.568287
7859350	2846550	0.296746
7859450	2846550	0.293721
7859550	2846550	0.171393
7859650	2846550	0.0241967
7860950	2846550	0.295738
7862550	2846550	0.296746
7863850	2846550	0.297754
7864150	2846550	0.160303
7864250	2846550	0.306828
7864350	2846550	0.133082
7865850	2846550	0.297418
7867450	2846550	0.103844
7867550	2846550	0.915692
7839350	2846450	0.0366312
7839450	2846450	0.15291
7839550	2846450	3.28576
7839650	2846450	0.969321
7839750	2846450	1.08676
7839850	2846450	1.39924
7840450	2846450	0.0110902
7840550	2846450	0.840945
7840650	2846450	1.15133
7840750	2846450	1.26254
7840850	2846450	1.48451
7840950	2846450	0.893293
7841050	2846450	0.29809
7841150	2846450	0.42527
7841250	2846450	0.642983
7841350	2846450	0.358246
7842950	2846450	0.297418
7844550	2846450	0.0940984
7844650	2846450	0.20332
7846150	2846450	0.517485
7846250	2846450	1.29405
7847850	2846450	0.295066
7847950	2846450	0.00268852
7849550	2846450	0.29809
7851050	2846450	0.297754
7851350	2846450	0.343128
7851550	2846450	0.243182
7852750	2846450	1.79693
7852850	2846450	0.774298
7852950	2846450	0.17289
7854050	2846450	0.280591
7854150	2846450	0.247877
7854250	2846450	0.165008
7854350	2846450	0.400254
7855250	2846450	0.165008
7855450	2846450	0.0457049
7855550	2846450	0.118967
7855650	2846450	2.82211
7855750	2846450	4.256
7856050	2846450	1.44309
7856150	2846450	0.385855
7857050	2846450	0.64604
7857150	2846450	0.792212
7859250	2846450	0.29809
7859450	2846450	0.00537705
7859550	2846450	0.125352
7859650	2846450	0.273893
7859750	2846450	0.297754
7859850	2846450	0.297754
7859950	2846450	0.296746
7860050	2846450	0.298762
7860150	2846450	0.296746
7860250	2846450	0.29809
7860350	2846450	0.296746
7860450	2846450	0.297754
7860550	2846450	0.296746
7860650	2846450	0.298426
7860750	2846450	0.29641
7860850	2846450	0.298762
7860950	2846450	0.567615
7861050	2846450	0.297754
7861150	2846450	0.297082
7861250	2846450	0.297418
7861350	2846450	0.297082
7861450	2846450	0.297418
7861550	2846450	0.23659
7861650	2846450	0.0836803
7862550	2846450	0.29809
7862850	2846450	0.0534851
7863850	2846450	0.297754
7864150	2846450	0.276582
7864250	2846450	0.0208361
7864350	2846450	0.0406639
7865850	2846450	0.297082
7867550	2846450	0.859569
7839550	2846350	0.809543
7839650	2846350	3.45334
7839850	2846350	1.38081
7839950	2846350	1.1112
7840450	2846350	0.0262131
7840550	2846350	1.35499
7840650	2846350	1.41212
7840750	2846350	1.00996
7840850	2846350	0.692935
7840950	2846350	1.17514
7841050	2846350	0.358247
7841150	2846350	0.445562
7841250	2846350	0.36805
7841350	2846350	0.364631
7842950	2846350	0.297754
7844550	2846350	0.245664
7844650	2846350	0.0517541
7846250	2846350	1.52048
7846350	2846350	0.1361
7847550	2846350	0.0174239
7847850	2846350	0.297082
7849550	2846350	0.296746
7851050	2846350	0.314893
7851150	2846350	0.902249
7851250	2846350	0.883458
7851350	2846350	1.00486
7851450	2846350	0.706758
7851550	2846350	0.752101
7851650	2846350	0.585593
7851750	2846350	0.158135
7851850	2846350	0.0181367
7852750	2846350	1.02932
7852850	2846350	0.0884657
7852950	2846350	0.322638
7854050	2846350	0.0483601
7854250	2846350	0.0806557
7854350	2846350	0.402943
7855250	2846350	0.222812
7855350	2846350	0.101828
7855450	2846350	0.0877131
7855550	2846350	0.0772951
7855650	2846350	3.67587
7855750	2846350	3.40569
7856050	2846350	1.79841
7856150	2846350	0.232221
7856950	2846350	0.254995
7857050	2846350	0.0262609
7859250	2846350	0.297754
7860950	2846350	0.297754
7861550	2846350	0.0608279
7861650	2846350	0.213738
7861750	2846350	0.297082
7861850	2846350	0.297082
7861950	2846350	0.297754
7862050	2846350	0.29641
7862150	2846350	0.297754
7862250	2846350	0.29641
7862350	2846350	0.29809
7862450	2846350	0.300107
7862550	2846350	0.579713
7862650	2846350	0.299098
7862750	2846350	0.455816
7862850	2846350	0.497429
7862950	2846350	0.296746
7863050	2846350	0.297754
7863150	2846350	0.29641
7863250	2846350	0.297754
7863350	2846350	0.29641
7863450	2846350	0.297754
7863550	2846350	0.29641
7863650	2846350	0.292041
7863750	2846350	0.174754
7863850	2846350	0.321615
7864150	2846350	0.297418
7865850	2846350	0.297418
7867550	2846350	0.859569
7839650	2846250	4.00937
7839750	2846250	0.252449
7839950	2846250	2.23441
7840050	2846250	0.811402
7840450	2846250	0.0428312
7840550	2846250	0.49861
7840650	2846250	2.18383
7840750	2846250	2.21319
7840850	2846250	2.54916
7840950	2846250	1.74412
7841050	2846250	1.21692
7841150	2846250	1.30228
7841250	2846250	0.782275
7841350	2846250	0.330016
7842950	2846250	0.297418
7844550	2846250	0.297754
7846250	2846250	1.33828
7846350	2846250	0.408397
7846450	2846250	0.217221
7846550	2846250	0.229665
7847450	2846250	0.0570404
7847550	2846250	0.313622
7847650	2846250	0.165344
7847750	2846250	0.165008
7847850	2846250	0.437221
7849550	2846250	0.466924
7851050	2846250	0.344194
7851150	2846250	0.963249
7851250	2846250	1.00609
7851350	2846250	0.942825
7851450	2846250	0.598196
7851550	2846250	0.336402
7851650	2846250	0.297754
7851750	2846250	0.757462
7851850	2846250	0.515597
7851950	2846250	0.00739344
7852750	2846250	1.73143
7852850	2846250	0.521976
7854250	2846250	0.437519
7854350	2846250	0.297082
7855250	2846250	0.172402
7855350	2846250	0.0937623
7855450	2846250	0.151902
7855550	2846250	0.025541
7855650	2846250	4.61323
7855750	2846250	2.46501
7855950	2846250	0.163961
7856050	2846250	1.16963
7856950	2846250	0.039242
7857050	2846250	0.122479
7859250	2846250	0.29641
7860950	2846250	0.297754
7862550	2846250	0.297754
7863650	2846250	0.00571312
7863750	2846250	0.121992
7863850	2846250	0.267508
7863950	2846250	0.297082
7864050	2846250	0.297082
7864150	2846250	0.569631
7864250	2846250	0.297418
7864350	2846250	0.297754
7864450	2846250	0.297418
7864550	2846250	0.297418
7864650	2846250	0.619157
7864750	2846250	0.691282
7864850	2846250	0.297082
7864950	2846250	0.29809
7865050	2846250	0.296746
7865150	2846250	0.29809
7865250	2846250	0.296746
7865350	2846250	0.297754
7865450	2846250	0.297082
7865550	2846250	0.535385
7865650	2846250	0.422277
7865750	2846250	0.297754
7865850	2846250	0.496369
7865950	2846250	0.0692295
7867450	2846250	0.262395
7867550	2846250	1.11149
7867650	2846250	0.297082
7867750	2846250	0.297754
7867850	2846250	0.297082
7867950	2846250	0.250705
7868050	2846250	0.0759508
7839650	2846150	2.1357
7839750	2846150	2.11227
7840050	2846150	1.87156
7840150	2846150	0.561056
7840550	2846150	0.946062
7840650	2846150	1.58353
7840750	2846150	3.22773
7840850	2846150	3.38184
7840950	2846150	2.89063
7841050	2846150	2.94087
7841150	2846150	3.28416
7841250	2846150	3.2486
7841350	2846150	0.383451
7841450	2846150	1.89483
7841550	2846150	0.602764
7842950	2846150	0.297418
7844550	2846150	0.297082
7846250	2846150	1.41442
7846350	2846150	0.29809
7846450	2846150	0.573296
7846550	2846150	0.922621
7846650	2846150	1.35661
7846750	2846150	0.532947
7846850	2846150	0.00604918
7847850	2846150	0.297754
7849550	2846150	0.296746
7851050	2846150	0.346387
7851150	2846150	0.617992
7851250	2846150	0.0415305
7851450	2846150	0.210239
7851750	2846150	0.037932
7852750	2846150	1.91744
7852850	2846150	0.112582
7852950	2846150	0.0658445
7853050	2846150	0.0181318
7854350	2846150	0.297418
7855350	2846150	0.165008
7855450	2846150	0.109557
7855550	2846150	0.139803
7855650	2846150	5.75226
7855750	2846150	2.90394
7855950	2846150	0.552516
7856050	2846150	1.20922
7859250	2846150	0.298426
7860850	2846150	0.0457049
7860950	2846150	0.251713
7862550	2846150	0.29809
7864150	2846150	0.297418
7864750	2846150	0.223503
7865850	2846150	0.368664
7865950	2846150	0.228525
7866050	2846150	0.297754
7866150	2846150	0.297082
7866250	2846150	0.297754
7866350	2846150	0.297082
7866450	2846150	0.29809
7866550	2846150	0.29641
7866650	2846150	0.29809
7866750	2846150	0.297082
7866850	2846150	0.349052
7866950	2846150	0.297418
7867050	2846150	0.297754
7867150	2846150	0.297754
7867250	2846150	0.297418
7867350	2846150	0.297418
7867450	2846150	1.07682
7867550	2846150	0.230757
7867950	2846150	0.0463771
7868050	2846150	0.221467
7868150	2846150	0.298762
7868250	2846150	0.298762
7868350	2846150	0.298426
7868450	2846150	0.299771
7868550	2846150	0.298426
7838650	2846050	0.859569
7838750	2846050	0.860394
7838850	2846050	0.611506
7838950	2846050	0.162354
7839650	2846050	2.0441
7839750	2846050	2.19535
7840050	2846050	0.201088
7840150	2846050	1.82922
7840250	2846050	0.548246
7840550	2846050	0.627615
7840650	2846050	2.69547
7840750	2846050	2.23733
7840850	2846050	2.2747
7840950	2846050	2.52449
7841050	2846050	2.22177
7841150	2846050	2.18297
7841250	2846050	2.06759
7841350	2846050	0.817943
7841450	2846050	5.46635
7841550	2846050	4.41716
7841650	2846050	0.013149
7842950	2846050	0.298762
7843950	2846050	0.385307
7844550	2846050	0.297754
7846250	2846050	1.71141
7846350	2846050	0.236899
7846550	2846050	0.0255261
7846650	2846050	0.432435
7846750	2846050	0.360738
7847850	2846050	0.29809
7847950	2846050	0.558425
7849550	2846050	0.298762
7851050	2846050	0.565153
7852750	2846050	1.07981
7852850	2846050	0.177718
7852950	2846050	0.11099
7853050	2846050	0.0264852
7854350	2846050	0.297082
7855350	2846050	0.139803
7855450	2846050	0.1845
7855550	2846050	0.0211721
7855650	2846050	6.41742
7855750	2846050	3.05843
7855950	2846050	0.970105
7856050	2846050	1.17136
7859250	2846050	0.296746
7860850	2846050	0.183828
7860950	2846050	0.112918
7862550	2846050	0.297418
7864150	2846050	0.297082
7865850	2846050	0.29809
7867450	2846050	0.874404
7838850	2845950	0.246415
7838950	2845950	0.69804
7839050	2845950	0.857921
7839150	2845950	0.859569
7839250	2845950	0.858745
7839350	2845950	0.862042
7839450	2845950	0.860394
7839550	2845950	0.886491
7839650	2845950	1.19332
7839750	2845950	3.5548
7839850	2845950	1.76555
7839950	2845950	0.858745
7840050	2845950	0.859569
7840150	2845950	1.3046
7840250	2845950	3.19073
7840350	2845950	1.29683
7840450	2845950	0.841438
7840550	2845950	0.941377
7840650	2845950	1.65684
7840750	2845950	1.61334
7840850	2845950	1.90983
7840950	2845950	1.27452
7841050	2845950	1.62833
7841150	2845950	2.66068
7841250	2845950	1.9344
7841350	2845950	5.83302
7841450	2845950	11.5246
7841550	2845950	3.18101
7842950	2845950	0.297082
7843850	2845950	0.204495
7843950	2845950	0.00639666
7844550	2845950	0.297754
7846250	2845950	1.3265
7846350	2845950	0.327152
7847850	2845950	0.297754
7849550	2845950	0.296746
7850950	2845950	0.16921
7851050	2845950	0.447319
7852750	2845950	0.990262
7853150	2845950	0.0402902
7854350	2845950	0.297754
7855650	2845950	4.43579
7855750	2845950	3.67471
7855950	2845950	1.02817
7856050	2845950	1.33511
7856450	2845950	0.0789521
7859250	2845950	0.29809
7860850	2845950	0.291369
7860950	2845950	0.00672131
7862550	2845950	0.297754
7864150	2845950	0.298426
7865850	2845950	0.297082
7867350	2845950	0.342787
7867450	2845950	0.985898
7839550	2845850	0.0157306
7839750	2845850	2.14422
7839850	2845850	2.09309
7840250	2845850	0.748312
7840350	2845850	2.2699
7840450	2845850	0.334729
7840550	2845850	0.697215
7840650	2845850	1.09696
7840750	2845850	2.55735
7840850	2845850	1.88677
7840950	2845850	1.95167
7841050	2845850	1.75582
7841150	2845850	3.59747
7841250	2845850	3.23417
7841350	2845850	2.13851
7841450	2845850	4.14968
7841550	2845850	2.65039
7841650	2845850	1.02873
7841750	2845850	1.32715
7841850	2845850	0.945666
7841950	2845850	1.02656
7842050	2845850	0.989203
7842150	2845850	0.905058
7842250	2845850	0.860393
7842350	2845850	0.729029
7842450	2845850	0.232957
7842950	2845850	0.325679
7843050	2845850	2.07008
7843150	2845850	0.0126183
7844550	2845850	0.297418
7846250	2845850	1.50334
7846350	2845850	0.0517133
7847850	2845850	0.297418
7849450	2845850	0.00672131
7849550	2845850	0.291705
7851050	2845850	0.296074
7852750	2845850	1.1737
7853150	2845850	0.045661
7854150	2845850	0.0107541
7854250	2845850	0.165008
7854350	2845850	0.381771
7855650	2845850	2.17349
7855750	2845850	5.01575
7855850	2845850	0.190868
7855950	2845850	1.14432
7856050	2845850	1.19946
7856150	2845850	0.345856
7859050	2845850	0.151902
7859150	2845850	0.312205
7859250	2845850	0.435205
7860850	2845850	0.296746
7862550	2845850	0.296746
7864150	2845850	0.295738
7865850	2845850	0.297754
7867450	2845850	0.909849
7867550	2845850	0.00376795
7867650	2845850	0.0039652
7839750	2845750	1.78312
7839850	2845750	2.46911
7840350	2845750	0.734361
7840450	2845750	2.28187
7840550	2845750	0.0760516
7840650	2845750	1.57463
7840750	2845750	1.08932
7840850	2845750	1.55405
7840950	2845750	1.42052
7841050	2845750	1.99658
7841150	2845750	10.8932
7841250	2845750	2.5754
7841350	2845750	4.8588
7841450	2845750	4.10388
7841550	2845750	0.833142
7841650	2845750	1.03623
7841750	2845750	10.7529
7841850	2845750	0.654546
7841950	2845750	2.34003
7842050	2845750	3.10407
7842150	2845750	2.28654
7842250	2845750	0.371725
7842350	2845750	1.15459
7842450	2845750	1.46925
7842550	2845750	0.857097
7842650	2845750	0.86369
7842750	2845750	0.856273
7842850	2845750	0.857921
7842950	2845750	0.938697
7843050	2845750	0.966606
7843150	2845750	0.889971
7843250	2845750	0.858745
7843350	2845750	0.858745
7843450	2845750	0.862042
7843550	2845750	0.857097
7843650	2845750	0.858745
7843750	2845750	0.862042
7843850	2845750	0.857921
7843950	2845750	0.861218
7844050	2845750	0.858745
7844150	2845750	1.22343
7844250	2845750	0.322268
7844550	2845750	0.297082
7845650	2845750	0.0665884
7846250	2845750	1.56447
7846350	2845750	0.0495637
7846550	2845750	0.0911583
7847850	2845750	0.297418
7849450	2845750	0.133754
7849550	2845750	0.162992
7851050	2845750	0.418877
7852750	2845750	0.943066
7854250	2845750	0.376923
7854350	2845750	0.489648
7855650	2845750	0.340647
7855750	2845750	6.83289
7855850	2845750	0.00873771
7855950	2845750	1.33182
7856150	2845750	2.19896
7856250	2845750	1.13236
7856350	2845750	0.30145
7856450	2845750	0.0128095
7858350	2845750	0.0291924
7859250	2845750	0.29809
7860850	2845750	0.297754
7862550	2845750	0.297754
7864150	2845750	0.297754
7865750	2845750	0.0759508
7865850	2845750	0.221467
7867350	2845750	0.382804
7867450	2845750	1.06646
7867550	2845750	0.0532479
7867650	2845750	0.0763026
7839750	2845650	0.0149126
7839850	2845650	4.0296
7839950	2845650	0.195995
7840450	2845650	1.18245
7840550	2845650	1.91196
7840650	2845650	1.86522
7840750	2845650	0.717156
7840850	2845650	1.7614
7840950	2845650	1.6722
7841050	2845650	2.16205
7841150	2845650	1.48514
7841250	2845650	1.4076
7841350	2845650	1.35869
7841450	2845650	0.887148
7841550	2845650	1.43037
7841650	2845650	1.517
7841750	2845650	2.13542
7841850	2845650	1.77647
7841950	2845650	3.84767
7842050	2845650	3.3253
7842150	2845650	1.79355
7842250	2845650	2.2617
7842350	2845650	2.47126
7842450	2845650	0.600505
7844150	2845650	0.216475
7844250	2845650	0.673316
7844350	2845650	0.856273
7844450	2845650	0.860394
7844550	2845650	1.15262
7844650	2845650	0.857921
7844750	2845650	0.862042
7844850	2845650	0.857097
7844950	2845650	0.860394
7845050	2845650	0.859569
7845150	2845650	0.857921
7845250	2845650	0.861218
7845350	2845650	0.857097
7845450	2845650	0.861218
7845550	2845650	0.858745
7845650	2845650	0.999381
7845750	2845650	0.916386
7845850	2845650	0.857097
7845950	2845650	0.605529
7846050	2845650	0.145047
7846250	2845650	1.14395
7846350	2845650	0.0654806
7846450	2845650	0.379288
7846550	2845650	0.091861
7846650	2845650	0.288995
7846750	2845650	0.231682
7847850	2845650	0.297418
7849450	2845650	0.279271
7849550	2845650	0.0188197
7850950	2845650	0.084626
7851050	2845650	0.494822
7852650	2845650	0.0618099
7852750	2845650	1.31063
7854250	2845650	0.234029
7854350	2845650	0.350516
7855650	2845650	0.146189
7855750	2845650	6.69972
7855850	2845650	0.334579
7855950	2845650	1.33907
7856050	2845650	0.0182812
7856150	2845650	8.55913
7856250	2845650	2.41962
7856350	2845650	0.865921
7856450	2845650	1.6362
7856550	2845650	1.76088
7858350	2845650	0.359604
7858450	2845650	0.00268852
7859250	2845650	0.29809
7860850	2845650	0.297418
7862550	2845650	0.296074
7864150	2845650	0.297754
7865750	2845650	0.220123
7865850	2845650	0.0776312
7867350	2845650	0.441342
7867450	2845650	0.855449
7839850	2845550	2.37111
7839950	2845550	1.8694
7840250	2845550	0.398504
7840450	2845550	1.33718
7840550	2845550	1.26982
7840650	2845550	3.54783
7840750	2845550	1.2625
7840850	2845550	3.10168
7840950	2845550	1.67157
7841050	2845550	1.68308
7841150	2845550	1.56176
7841250	2845550	1.58979
7841350	2845550	2.17054
7841450	2845550	2.31585
7841550	2845550	3.15574
7841650	2845550	2.78291
7841750	2845550	3.76005
7841850	2845550	3.73036
7841950	2845550	3.66637
7842050	2845550	3.19795
7842150	2845550	1.52947
7842250	2845550	2.72435
7842350	2845550	3.14889
7842450	2845550	0.569852
7844550	2845550	0.296746
7845950	2845550	0.700644
7846050	2845550	0.715346
7846150	2845550	0.867811
7846250	2845550	1.85981
7846350	2845550	0.970979
7846450	2845550	1.19736
7846550	2845550	1.33414
7846650	2845550	1.37502
7846750	2845550	1.52423
7846850	2845550	0.859569
7846950	2845550	0.858745
7847050	2845550	0.858745
7847150	2845550	0.463986
7847250	2845550	0.00988958
7847650	2845550	0.102973
7847750	2845550	0.812577
7847850	2845550	0.373033
7849450	2845550	0.297082
7850050	2845550	0.0916752
7850250	2845550	0.148222
7850550	2845550	0.106357
7850950	2845550	0.050587
7851050	2845550	0.523687
7852650	2845550	0.360146
7852750	2845550	0.563786
7854250	2845550	0.294376
7854350	2845550	0.297754
7855750	2845550	5.75115
7855850	2845550	2.51683
7855950	2845550	0.504284
7856050	2845550	0.297082
7856150	2845550	0.754597
7856250	2845550	0.187703
7856350	2845550	1.9052
7856550	2845550	0.572343
7856650	2845550	1.3134
7858350	2845550	0.297754
7859250	2845550	0.296746
7860850	2845550	0.297754
7862550	2845550	0.298426
7864150	2845550	0.297754
7865750	2845550	0.297754
7867350	2845550	0.0446967
7867450	2845550	0.870779
7839850	2845450	0.719969
7839950	2845450	5.80653
7840450	2845450	1.3529
7840550	2845450	2.10511
7840650	2845450	3.62377
7840750	2845450	3.29489
7840850	2845450	1.72917
7840950	2845450	1.97974
7841050	2845450	2.08296
7841150	2845450	1.7908
7841250	2845450	1.73739
7841350	2845450	2.96862
7841450	2845450	2.68875
7841550	2845450	3.09369
7841650	2845450	2.98352
7841750	2845450	2.89352
7841850	2845450	3.12814
7841950	2845450	2.99093
7842050	2845450	2.9849
7842150	2845450	0.900092
7842250	2845450	2.30994
7842350	2845450	3.62891
7842450	2845450	0.462762
7844550	2845450	0.29809
7846150	2845450	0.239822
7846250	2845450	0.617275
7847050	2845450	0.00247239
7847150	2845450	0.397231
7847250	2845450	0.843911
7847350	2845450	0.857097
7847450	2845450	1.75545
7847550	2845450	0.862042
7847650	2845450	0.862042
7847750	2845450	0.857921
7847850	2845450	1.13682
7847950	2845450	0.92559
7848050	2845450	0.856273
7848150	2845450	0.861218
7848250	2845450	0.858745
7848350	2845450	0.856273
7848450	2845450	0.862866
7848550	2845450	0.857097
7848650	2845450	1.06203
7848750	2845450	0.470579
7848850	2845450	0.103016
7849450	2845450	0.298426
7850050	2845450	0.591032
7850150	2845450	0.0289016
7850250	2845450	0.54635
7850450	2845450	0.0420799
7850750	2845450	0.0771349
7850950	2845450	0.0452889
7851050	2845450	0.817354
7852650	2845450	0.690414
7852750	2845450	0.673166
7852850	2845450	0.0732623
7853850	2845450	0.0797959
7853950	2845450	0.0541066
7854050	2845450	0.287373
7854350	2845450	0.297754
7855750	2845450	4.20677
7855850	2845450	8.79465
7855950	2845450	0.386086
7856150	2845450	0.00739344
7856250	2845450	0.159631
7856350	2845450	1.69
7856550	2845450	0.353035
7856650	2845450	1.64901
7858250	2845450	0.354108
7858350	2845450	0.590688
7859250	2845450	0.297418
7860850	2845450	0.297754
7862550	2845450	0.297082
7864150	2845450	0.297754
7865750	2845450	0.29641
7867350	2845450	0.0964508
7867450	2845450	0.957277
7839950	2845350	6.28262
7840050	2845350	0.531268
7840450	2845350	1.25032
7840550	2845350	2.03723
7840650	2845350	2.29563
7840750	2845350	2.94953
7840850	2845350	2.10844
7840950	2845350	2.74601
7841050	2845350	9.19048
7841150	2845350	3.89576
7841250	2845350	1.90277
7841350	2845350	2.47599
7841450	2845350	2.57619
7841550	2845350	3.38432
7841650	2845350	2.71833
7841750	2845350	2.79016
7841850	2845350	2.74578
7841950	2845350	2.96907
7842050	2845350	2.15423
7842150	2845350	1.34059
7842250	2845350	2.31907
7842350	2845350	3.06305
7842450	2845350	1.03644
7842550	2845350	0.0215082
7844550	2845350	0.297418
7846150	2845350	0.673316
7846250	2845350	0.188726
7847450	2845350	0.0288782
7847850	2845350	0.571532
7847950	2845350	0.229456
7848650	2845350	0.0527444
7848750	2845350	0.390638
7848850	2845350	0.753256
7848950	2845350	0.858745
7849050	2845350	0.864514
7849150	2845350	0.856273
7849250	2845350	0.857921
7849350	2845350	0.860393
7849450	2845350	1.13334
7849550	2845350	0.858745
7849650	2845350	0.862042
7849750	2845350	0.857097
7849850	2845350	0.857097
7849950	2845350	0.957131
7850050	2845350	1.06494
7850150	2845350	0.956572
7850250	2845350	1.18434
7850350	2845350	1.19394
7850450	2845350	1.44476
7850550	2845350	1.66298
7850650	2845350	1.06818
7850750	2845350	1.64762
7850850	2845350	1.36966
7850950	2845350	0.537725
7851050	2845350	0.295738
7852650	2845350	0.860394
7852750	2845350	0.634362
7853850	2845350	0.155178
7853950	2845350	0.271877
7854050	2845350	0.202519
7854250	2845350	0.0378551
7854350	2845350	0.297418
7855750	2845350	1.40144
7855850	2845350	10.9949
7855950	2845350	1.11611
7856350	2845350	1.58752
7856550	2845350	0.296746
7856650	2845350	1.63193
7858350	2845350	0.39118
7859250	2845350	0.415377
7859350	2845350	0.164672
7859450	2845350	0.142828
7859550	2845350	0.0198279
7860850	2845350	0.296746
7862550	2845350	0.29809
7864150	2845350	0.297082
7865750	2845350	0.29809
7867350	2845350	0.310104
7867450	2845350	0.952812
7839950	2845250	1.44758
7840050	2845250	6.17847
7840250	2845250	0.576394
7840350	2845250	0.73904
7840450	2845250	1.27777
7840550	2845250	1.19342
7840650	2845250	2.3353
7840750	2845250	2.59692
7840850	2845250	1.94123
7840950	2845250	1.56725
7841050	2845250	1.50302
7841150	2845250	1.37256
7841250	2845250	1.55808
7841350	2845250	2.03087
7841450	2845250	2.47707
7841550	2845250	2.86386
7841650	2845250	3.45091
7841750	2845250	3.94872
7841850	2845250	2.49258
7841950	2845250	2.91456
7842050	2845250	1.81048
7842150	2845250	1.21485
7842250	2845250	2.74163
7842350	2845250	2.85813
7842450	2845250	0.855886
7844550	2845250	0.297418
7846150	2845250	0.858745
7847850	2845250	0.297418
7849450	2845250	0.298426
7850750	2845250	0.00494479
7850850	2845250	0.25136
7850950	2845250	0.633757
7851050	2845250	1.20619
7851150	2845250	1.27385
7851250	2845250	1.30649
7851350	2845250	0.951704
7851450	2845250	1.63753
7851550	2845250	1.64064
7851650	2845250	1.27086
7851750	2845250	0.960693
7851850	2845250	1.00747
7851950	2845250	1.0265
7852050	2845250	1.31308
7852150	2845250	1.20957
7852250	2845250	1.17604
7852350	2845250	1.16111
7852450	2845250	1.08767
7852550	2845250	0.922932
7852650	2845250	1.62436
7852750	2845250	2.52643
7852850	2845250	0.854625
7852950	2845250	1.35018
7853050	2845250	0.971188
7853150	2845250	0.807909
7853250	2845250	0.0379606
7853350	2845250	0.0256785
7853750	2845250	0.446222
7853850	2845250	0.74214
7853950	2845250	0.697824
7854150	2845250	1.79059
7854250	2845250	0.117873
7854350	2845250	0.295738
7855050	2845250	0.17102
7855150	2845250	0.0401303
7855250	2845250	0.0893637
7855750	2845250	1.10418
7855850	2845250	6.57009
7855950	2845250	0.6118
7856350	2845250	1.05977
7856450	2845250	0.00638525
7856550	2845250	2.04452
7856650	2845250	1.82309
7856750	2845250	1.18551
7858350	2845250	0.29809
7859250	2845250	0.297418
7859450	2845250	0.0221803
7859550	2845250	0.144844
7859650	2845250	0.0705738
7860850	2845250	0.29809
7862450	2845250	0.0604918
7862550	2845250	0.236926
7864150	2845250	0.446295
7864250	2845250	0.296746
7864350	2845250	0.109221
7865750	2845250	0.29641
7867450	2845250	0.858745
7840050	2845150	4.81287
7840150	2845150	4.6404
7840350	2845150	0.00376963
7840450	2845150	1.40725
7840550	2845150	2.07851
7840650	2845150	1.25674
7840750	2845150	1.52836
7840850	2845150	2.49464
7840950	2845150	2.37237
7841050	2845150	1.04555
7841150	2845150	0.717813
7841250	2845150	1.54983
7841350	2845150	2.31822
7841450	2845150	2.31338
7841550	2845150	2.07801
7841650	2845150	3.14085
7841750	2845150	3.49266
7841850	2845150	3.35611
7841950	2845150	2.73184
7842050	2845150	2.27789
7842150	2845150	1.52903
7842250	2845150	3.15029
7842350	2845150	1.75445
7842450	2845150	0.777366
7844550	2845150	0.296746
7846150	2845150	0.878421
7846250	2845150	1.4628
7846350	2845150	0.100733
7847850	2845150	0.33899
7849450	2845150	0.296746
7851050	2845150	0.351423
7851150	2845150	0.0777795
7851250	2845150	0.0270107
7851350	2845150	0.0145768
7851450	2845150	0.176885
7851550	2845150	0.661793
7851650	2845150	0.47141
7851750	2845150	0.441983
7851850	2845150	0.32833
7851950	2845150	0.116122
7852050	2845150	1.30485
7852150	2845150	0.808166
7852250	2845150	0.871416
7852350	2845150	0.945759
7852450	2845150	1.78747
7852550	2845150	0.601957
7852650	2845150	1.31909
7852950	2845150	0.290081
7853050	2845150	0.477508
7853150	2845150	1.1333
7853250	2845150	0.894361
7853350	2845150	0.857097
7853450	2845150	0.996468
7853550	2845150	0.8538
7853650	2845150	0.86369
7853750	2845150	0.910195
7853850	2845150	0.904298
7853950	2845150	0.935888
7854050	2845150	0.858745
7854150	2845150	0.861218
7854250	2845150	0.855449
7854350	2845150	1.12973
7854450	2845150	0.859569
7854550	2845150	0.860393
7854650	2845150	0.861218
7854750	2845150	0.857097
7854850	2845150	0.859569
7854950	2845150	0.856273
7855050	2845150	0.88312
7855150	2845150	0.87894
7855250	2845150	1.43516
7855350	2845150	0.0524023
7855450	2845150	0.585849
7855550	2845150	0.114791
7855650	2845150	1.0121
7855750	2845150	1.91054
7855850	2845150	6.2743
7855950	2845150	1.17182
7856350	2845150	1.00256
7856450	2845150	0.126481
7856550	2845150	4.62243
7856650	2845150	2.01057
7856750	2845150	0.165008
7857750	2845150	0.126953
7858350	2845150	0.297418
7859250	2845150	0.297418
7860850	2845150	0.296746
7862450	2845150	0.204328
7862550	2845150	0.0930902
7864150	2845150	0.296074
7865750	2845150	0.297418
7867450	2845150	0.857097
7839650	2845050	0.0443607
7839750	2845050	0.244992
7839850	2845050	0.195254
7839950	2845050	0.015459
7840150	2845050	6.25919
7840250	2845050	7.43195
7840350	2845050	1.7403
7840450	2845050	2.06882
7840550	2845050	4.18648
7840650	2845050	1.59268
7840750	2845050	0.344113
7840850	2845050	0.935851
7840950	2845050	1.51398
7841050	2845050	1.79735
7841150	2845050	0.831724
7841250	2845050	0.963694
7841350	2845050	1.23226
7841450	2845050	1.48715
7841550	2845050	1.78809
7841650	2845050	1.61032
7841750	2845050	2.21427
7841850	2845050	2.88323
7841950	2845050	2.90184
7842050	2845050	2.00882
7842150	2845050	1.22412
7842250	2845050	2.51654
7842350	2845050	2.05857
7842450	2845050	0.509244
7844550	2845050	0.298426
7846150	2845050	0.861218
7847850	2845050	0.297754
7849450	2845050	0.299098
7851050	2845050	0.560537
7851150	2845050	0.285173
7851850	2845050	0.647638
7851950	2845050	0.200868
7852050	2845050	0.966566
7852150	2845050	0.748427
7852250	2845050	1.2142
7852350	2845050	1.16367
7852450	2845050	1.6562
7852550	2845050	1.21859
7852650	2845050	1.75281
7853350	2845050	0.010418
7853450	2845050	0.170721
7854350	2845050	0.29809
7855050	2845050	0.00847066
7855150	2845050	0.975584
7855250	2845050	0.971813
7855350	2845050	0.858505
7855450	2845050	0.861218
7855550	2845050	0.856273
7855650	2845050	1.99923
7855750	2845050	1.18813
7855850	2845050	10.3196
7855950	2845050	7.43808
7856050	2845050	2.35926
7856150	2845050	0.861218
7856250	2845050	0.861218
7856350	2845050	1.17825
7856450	2845050	1.00561
7856550	2845050	1.54021
7856650	2845050	1.69212
7856750	2845050	0.989691
7856850	2845050	0.887495
7856950	2845050	0.896016
7857050	2845050	0.832373
7857150	2845050	0.467507
7857250	2845050	0.171425
7857350	2845050	0.42111
7857450	2845050	0.264736
7857550	2845050	0.114158
7857650	2845050	1.06376
7857750	2845050	1.16041
7857850	2845050	0.375049
7857950	2845050	0.964662
7858050	2845050	0.122476
7858150	2845050	0.22143
7858250	2845050	0.834483
7858350	2845050	0.297418
7858650	2845050	0.054627
7858750	2845050	0.233819
7859250	2845050	0.29641
7860850	2845050	0.29809
7862450	2845050	0.296746
7862550	2845050	0.0010082
7864150	2845050	0.297754
7865750	2845050	0.297418
7867450	2845050	0.862042
7839950	2844950	0.213066
7840050	2844950	0.0369672
7840150	2844950	0.0223689
7840250	2844950	6.0899
7840350	2844950	8.23418
7840450	2844950	2.34799
7840550	2844950	0.0860328
7840850	2844950	1.28485
7840950	2844950	1.65476
7841050	2844950	1.57755
7841150	2844950	1.98289
7841250	2844950	0.731591
7842050	2844950	0.298426
7842250	2844950	0.0362951
7842350	2844950	0.212057
7842450	2844950	0.113254
7844550	2844950	0.296746
7846150	2844950	0.859569
7847850	2844950	0.297082
7849350	2844950	0.127263
7849450	2844950	0.296746
7851050	2844950	0.39641
7851150	2844950	0.343396
7851850	2844950	0.673802
7852050	2844950	0.758867
7852150	2844950	1.31171
7852250	2844950	1.45451
7852350	2844950	0.933319
7852450	2844950	1.7933
7852550	2844950	1.40521
7852650	2844950	1.66246
7853350	2844950	0.294382
7854350	2844950	0.297418
7855550	2844950	0.423567
7855650	2844950	0.677195
7855850	2844950	3.3318
7855950	2844950	5.51374
7856050	2844950	2.72106
7856850	2844950	0.330981
7856950	2844950	0.682714
7857050	2844950	4.99155
7857150	2844950	0.933691
7857250	2844950	0.832373
7857350	2844950	0.860394
7857450	2844950	2.56622
7857550	2844950	1.75684
7857650	2844950	0.926902
7857750	2844950	0.895777
7857850	2844950	0.874721
7857950	2844950	1.1062
7858050	2844950	0.945116
7858150	2844950	1.04656
7858250	2844950	1.55743
7858350	2844950	1.04187
7858450	2844950	0.861218
7858550	2844950	0.860393
7858650	2844950	1.4674
7858750	2844950	0.857921
7858850	2844950	0.859569
7858950	2844950	0.857097
7859050	2844950	0.859569
7859150	2844950	0.859569
7859250	2844950	1.13013
7859350	2844950	0.728532
7859450	2844950	0.374156
7859550	2844950	0.0535686
7860850	2844950	0.297754
7862450	2844950	0.29641
7864150	2844950	0.297418
7865750	2844950	0.297754
7867450	2844950	0.854625
7840050	2844850	0.138795
7840150	2844850	0.169377
7840250	2844850	0.222796
7840350	2844850	8.38493
7840450	2844850	12.4164
7840550	2844850	0.517082
7840850	2844850	0.489938
7840950	2844850	1.91843
7841050	2844850	1.63707
7841150	2844850	1.78771
7841250	2844850	2.3798
7841350	2844850	0.120409
7842050	2844850	0.297082
7844550	2844850	0.298762
7846150	2844850	0.856273
7847850	2844850	0.29809
7849250	2844850	0.573253
7849350	2844850	0.67181
7849450	2844850	0.345475
7851050	2844850	0.630749
7851150	2844850	0.440728
7851750	2844850	0.0493731
7851850	2844850	1.29563
7851950	2844850	0.281905
7852050	2844850	0.924411
7852150	2844850	0.770871
7852250	2844850	1.14517
7852350	2844850	0.849974
7852450	2844850	1.39292
7852550	2844850	0.664429
7852650	2844850	1.72914
7853350	2844850	0.340224
7854250	2844850	0.0504098
7854350	2844850	0.247008
7855550	2844850	1.11016
7855850	2844850	4.10549
7855950	2844850	6.97716
7856050	2844850	3.33698
7856850	2844850	0.414987
7856950	2844850	1.89757
7857050	2844850	1.46714
7857150	2844850	0.583964
7857450	2844850	1.33453
7857550	2844850	0.930536
7859250	2844850	0.297418
7859350	2844850	0.131861
7859450	2844850	0.485414
7859550	2844850	0.802704
7859650	2844850	0.861218
7859750	2844850	0.857921
7859850	2844850	0.859569
7859950	2844850	0.860393
7860050	2844850	1.17843
7860150	2844850	1.01009
7860250	2844850	1.10593
7860350	2844850	0.896569
7860450	2844850	0.862042
7860550	2844850	0.861218
7860650	2844850	0.862042
7860750	2844850	0.900905
7860850	2844850	1.13395
7860950	2844850	0.858745
7861050	2844850	0.858745
7861150	2844850	0.856273
7861250	2844850	0.855449
7861350	2844850	0.637878
7861450	2844850	0.295863
7861550	2844850	0.0206033
7861650	2844850	0.121769
7861750	2844850	0.689668
7862450	2844850	0.297754
7864150	2844850	0.298426
7865750	2844850	0.29809
7867350	2844850	0.0379101
7867450	2844850	1.30783
7840350	2844750	0.280143
7840450	2844750	5.34894
7840550	2844750	8.00145
7840650	2844750	0.800891
7840850	2844750	0.222497
7840950	2844750	0.908744
7841050	2844750	2.37734
7841150	2844750	3.44531
7841250	2844750	0.682057
7841350	2844750	2.04795
7842050	2844750	0.297418
7844550	2844750	0.29641
7846150	2844750	1.05562
7847850	2844750	0.297418
7849150	2844750	0.146723
7849250	2844750	6.05802
7849350	2844750	3.99468
7849450	2844750	0.655901
7851050	2844750	0.420068
7851150	2844750	0.276054
7851250	2844750	0.0295738
7851750	2844750	0.281474
7851850	2844750	0.988972
7851950	2844750	1.39123
7852050	2844750	1.04128
7852150	2844750	0.874651
7852250	2844750	0.500628
7852350	2844750	0.781765
7852450	2844750	1.29117
7852550	2844750	0.573015
7852650	2844750	1.32839
7854250	2844750	0.195254
7854350	2844750	0.102164
7855450	2844750	0.320237
7855550	2844750	0.775401
7855850	2844750	2.30933
7855950	2844750	6.0233
7856050	2844750	2.07583
7856850	2844750	0.116615
7856950	2844750	0.455828
7857050	2844750	0.403045
7857150	2844750	0.114934
7857450	2844750	1.95057
7857550	2844750	4.87915
7859250	2844750	0.297418
7860050	2844750	0.664886
7860150	2844750	0.238284
7860250	2844750	0.488918
7860750	2844750	0.156271
7860850	2844750	0.297418
7861250	2844750	0.00247239
7861350	2844750	0.22334
7861450	2844750	0.565354
7861550	2844750	0.836494
7861650	2844750	1.01405
7861750	2844750	1.34775
7861850	2844750	1.02419
7861950	2844750	1.09625
7862050	2844750	0.957599
7862150	2844750	0.960234
7862250	2844750	0.943105
7862350	2844750	1.19531
7862450	2844750	1.19052
7862550	2844750	0.96319
7862650	2844750	1.17892
7862750	2844750	0.857921
7862850	2844750	0.860393
7862950	2844750	0.859569
7863050	2844750	0.857921
7863150	2844750	0.858745
7863250	2844750	0.854625
7863350	2844750	0.862866
7863450	2844750	0.860393
7863550	2844750	0.734301
7863650	2844750	0.355201
7863750	2844750	0.0354377
7864150	2844750	0.297418
7865050	2844750	0.270138
7865750	2844750	0.296746
7867350	2844750	0.338718
7867450	2844750	0.516731
7868350	2844750	0.192902
7840350	2844650	0.712338
7840450	2844650	0.333432
7840550	2844650	3.10386
7840650	2844650	8.72318
7840750	2844650	2.15715
7841250	2844650	0.969693
7841350	2844650	0.967514
7841450	2844650	1.32336
7842050	2844650	0.297082
7844550	2844650	0.298762
7846050	2844650	0.0238959
7846150	2844650	0.997296
7847750	2844650	0.0342787
7847850	2844650	0.264148
7849250	2844650	6.83436
7849350	2844650	12.3811
7849450	2844650	0.610563
7851050	2844650	0.567882
7851150	2844650	0.565296
7851650	2844650	0.0115933
7851750	2844650	0.432138
7851850	2844650	1.12331
7851950	2844650	1.17118
7852050	2844650	0.809062
7852150	2844650	1.09919
7852250	2844650	0.633093
7852350	2844650	1.28108
7852450	2844650	0.922424
7852550	2844650	0.68201
7852650	2844650	1.61179
7854250	2844650	0.295066
7854350	2844650	0.00302459
7855450	2844650	1.1093
7855850	2844650	0.204516
7855950	2844650	7.80626
7856050	2844650	2.82582
7857550	2844650	0.297082
7859150	2844650	0.0685574
7859250	2844650	0.229197
7860050	2844650	0.165008
7860150	2844650	0.165344
7860850	2844650	0.296746
7861750	2844650	0.457013
7861850	2844650	0.115401
7861950	2844650	0.620765
7862050	2844650	0.0330574
7862150	2844650	0.0182745
7862350	2844650	0.30303
7862450	2844650	0.588676
7862550	2844650	2.85007
7862650	2844650	5.33677
7862750	2844650	0.0144508
7863550	2844650	0.12362
7863650	2844650	0.50272
7863750	2844650	0.82578
7863850	2844650	0.859569
7863950	2844650	0.859569
7864050	2844650	0.857097
7864150	2844650	1.13746
7864250	2844650	0.854625
7864350	2844650	0.862042
7864450	2844650	1.06534
7864550	2844650	0.959836
7864650	2844650	0.861218
7864750	2844650	0.8538
7864850	2844650	0.862042
7864950	2844650	0.882314
7865050	2844650	1.32664
7865150	2844650	0.931736
7865250	2844650	0.854625
7865350	2844650	0.862866
7865450	2844650	0.855449
7865550	2844650	0.859569
7865650	2844650	1.04956
7865750	2844650	1.41762
7865850	2844650	0.454097
7865950	2844650	0.093951
7866050	2844650	0.475586
7866750	2844650	0.621715
7867350	2844650	0.70216
7867450	2844650	0.159057
7868250	2844650	0.0850246
7868350	2844650	0.284312
7840350	2844550	1.07655
7840550	2844550	0.362386
7840650	2844550	0.937125
7840750	2844550	6.33273
7840850	2844550	5.41328
7840950	2844550	0.21202
7841250	2844550	1.65964
7841350	2844550	0.59587
7841450	2844550	1.28401
7841550	2844550	1.10655
7842050	2844550	0.297754
7844550	2844550	0.297082
7846050	2844550	0.14481
7846150	2844550	1.27393
7847750	2844550	0.187861
7847850	2844550	0.109557
7849450	2844550	0.297754
7849550	2844550	0.0650368
7851050	2844550	0.460074
7851150	2844550	0.207767
7851750	2844550	0.86387
7851850	2844550	1.28721
7851950	2844550	1.10118
7852050	2844550	0.757803
7852150	2844550	0.730902
7852250	2844550	0.503104
7852350	2844550	0.68366
7852450	2844550	0.466249
7852550	2844550	0.65212
7852650	2844550	1.23679
7854250	2844550	0.29641
7855350	2844550	0.221177
7855450	2844550	0.879585
7855850	2844550	0.124797
7855950	2844550	9.70476
7856050	2844550	2.06217
7857550	2844550	0.29809
7859150	2844550	0.214746
7859250	2844550	0.0826721
7860050	2844550	0.193574
7860150	2844550	0.15941
7860550	2844550	0.314911
7860850	2844550	0.29809
7861750	2844550	0.959418
7861850	2844550	0.405439
7861950	2844550	0.67882
7862050	2844550	0.948546
7862450	2844550	0.350774
7862550	2844550	0.155759
7864150	2844550	0.297754
7864450	2844550	0.173834
7864550	2844550	0.0796911
7864950	2844550	0.0154529
7865750	2844550	0.391471
7865850	2844550	0.71247
7865950	2844550	0.766442
[truncated: 38,382 more rows]

## Sheet: Fig_3c
x	y	mass
10218050	3933750	2.40888
10218150	3933750	15.2087
10218250	3933750	7.12248
10218350	3933750	5.82446
10218450	3933750	6.87039
10218550	3933750	9.79671
10218650	3933750	8.35649
10218750	3933750	6.79544
10218850	3933750	2.28513
10218950	3933750	3.8654
10219050	3933750	4.04062
10219150	3933750	1.94624
10219250	3933750	4.48383
10219350	3933750	6.32916
10219450	3933750	6.4932
10219550	3933750	8.04698
10219650	3933750	12.1665
10219750	3933750	24.1046
10219850	3933750	10.0202
10219950	3933750	7.63333
10220050	3933750	8.63969
10220150	3933750	10.8516
10220250	3933750	11.5091
10220350	3933750	13.2653
10220450	3933750	9.99576
10220550	3933750	8.03133
10220650	3933750	8.20463
10220750	3933750	7.37196
10220850	3933750	7.01366
10220950	3933750	7.87197
10221050	3933750	8.91602
10221150	3933750	11.0796
10221250	3933750	9.50574
10221350	3933750	6.27033
10221450	3933750	7.81996
10221550	3933750	7.8744
10221650	3933750	7.95285
10221750	3933750	6.54291
10221850	3933750	6.24721
10221950	3933750	4.7818
10222050	3933750	5.32318
10222150	3933750	6.16293
10222250	3933750	6.10901
10222350	3933750	4.43394
10222450	3933750	6.02797
10222550	3933750	7.41004
10222650	3933750	4.37151
10222750	3933750	6.12703
10222850	3933750	5.40349
10222950	3933750	5.51096
10223050	3933750	7.16134
10223150	3933750	5.31443
10223250	3933750	12.5861
10223350	3933750	8.12511
10223450	3933750	5.41511
10223550	3933750	16.9151
10223650	3933750	33.578
10223750	3933750	7.55547
10223850	3933750	21.0719
10223950	3933750	16.0267
10224050	3933750	6.96574
10224150	3933750	16.7083
10224250	3933750	15.767
10224350	3933750	18.5787
10224450	3933750	43.4511
10224550	3933750	28.6389
10224650	3933750	8.89692
10224750	3933750	8.02939
10224850	3933750	4.01561
10224950	3933750	5.25846
10225050	3933750	2.31553
10225150	3933750	0.983977
10225250	3933750	8.63759
10225350	3933750	8.66841
10225450	3933750	5.18253
10225550	3933750	0.391314
10225650	3933750	0.449673
10225750	3933750	2.50865
10225850	3933750	2.85197
10225950	3933750	11.0926
10226050	3933750	3.93181
10226150	3933750	0.155798
10226250	3933750	8.98396
10226350	3933750	7.17056
10226450	3933750	6.61687
10226550	3933750	7.7291
10226650	3933750	7.43752
10226750	3933750	14.3102
10226850	3933750	14.484
10226950	3933750	11.4779
10227050	3933750	8.45968
10227150	3933750	6.42265
10227250	3933750	6.08657
10227350	3933750	7.77855
10227450	3933750	6.69656
10227550	3933750	3.43628
10227650	3933750	1.11953
10227750	3933750	9.44315
10227850	3933750	1.17708
10227950	3933750	1.43091
10228050	3933750	1.26662
10228150	3933750	0.0439761
10228250	3933750	0.0702533
10228350	3933750	0.095368
10228450	3933750	0.592711
10228550	3933750	13.9065
10228650	3933750	11.2753
10228750	3933750	15.8336
10228850	3933750	14.7458
10228950	3933750	9.36575
10229050	3933750	8.71351
10229150	3933750	7.23095
10229250	3933750	11.1873
10229350	3933750	16.0962
10229450	3933750	8.79946
10229550	3933750	11.8067
10229650	3933750	4.99003
10229750	3933750	11.0608
10229850	3933750	11.7649
10229950	3933750	9.43392
10230050	3933750	9.97922
10230150	3933750	7.84904
10230250	3933750	7.84188
10230350	3933750	10.1889
10230450	3933750	18.1629
10230550	3933750	4.54146
10230650	3933750	2.52835
10230750	3933750	14.9768
10230850	3933750	9.98946
10230950	3933750	9.82661
10231050	3933750	6.36906
10231150	3933750	8.21738
10231250	3933750	7.34317
10231350	3933750	6.94002
10231450	3933750	9.36343
10231550	3933750	10.3691
10231650	3933750	1.63282
10231750	3933750	7.0082
10231850	3933750	7.96771
10231950	3933750	2.60119
10232050	3933750	1.54691
10233550	3933750	0.139433
10233650	3933750	10.8533
10233750	3933750	19.77
10233850	3933750	25.5759
10233950	3933750	25.7977
10234050	3933750	36.5653
10234150	3933750	22.6617
10234250	3933750	29.4909
10234350	3933750	35.8126
10234450	3933750	21.8638
10234550	3933750	15.7634
10234650	3933750	0.875996
10234750	3933750	11.561
10234950	3933750	9.33192
10235050	3933750	12.8834
10235150	3933750	22.2828
10235250	3933750	27.8155
10235350	3933750	17.465
10235450	3933750	20.3865
10235550	3933750	26.193
10235650	3933750	4.19802
10235750	3933750	0.891847
10235850	3933750	38.3692
10235950	3933750	24.2214
10236050	3933750	41.0726
10236150	3933750	42.5507
10236250	3933750	30.5652
10236350	3933750	24.2747
10236450	3933750	13.9026
10236550	3933750	23.7377
10236650	3933750	21.8623
10236750	3933750	34.5368
10236850	3933750	17.2267
10236950	3933750	10.1733
10237050	3933750	24.3825
10237150	3933750	11.5888
10237250	3933750	20.2958
10237350	3933750	29.8476
10237450	3933750	30.5224
10237550	3933750	30.3184
10237650	3933750	24.8613
10237750	3933750	17.6324
10237850	3933750	10.6971
10237950	3933750	13.1866
10238050	3933750	12.4032
10238150	3933750	14.0248
10238250	3933750	13.6772
10238350	3933750	9.41597
10238450	3933750	15.8763
10238550	3933750	34.3358
10238650	3933750	29.1354
10238750	3933750	17.3776
10238850	3933750	15.1758
10238950	3933750	18.927
10239050	3933750	29.7724
10239150	3933750	5.929
10239250	3933750	19.8999
10239350	3933750	13.2292
10239450	3933750	14.2998
10239550	3933750	11.3064
10239650	3933750	10.7799
10239750	3933750	5.41899
10239850	3933750	4.71118
10239950	3933750	12.6355
10240050	3933750	11.0168
10240150	3933750	2.20106
10240250	3933750	5.3766
10240350	3933750	1.44146
10240450	3933750	0.139149
10240550	3933750	3.65008
10240650	3933750	13.4091
10240750	3933750	11.9556
10240850	3933750	7.15024
10240950	3933750	9.11644
10241050	3933750	10.6663
10241150	3933750	11.6708
10241250	3933750	13.0301
10241350	3933750	9.62679
10241450	3933750	8.88403
10241550	3933750	9.05869
10241650	3933750	7.40887
10241750	3933750	5.99638
10241850	3933750	2.28131
10241950	3933750	2.66447
10242150	3933750	0.0285086
10242250	3933750	8.36121
10242350	3933750	5.28543
10242450	3933750	7.81066
10242550	3933750	8.58837
10242650	3933750	6.64322
10242750	3933750	0.701483
10243250	3933750	0.203972
10243350	3933750	0.176482
10243450	3933750	0.894816
10243550	3933750	3.82955
10243650	3933750	11.8186
10243750	3933750	5.25794
10243850	3933750	0.152046
10247350	3933750	9.31919
10218050	3933650	7.89817
10218150	3933650	13.2466
10218250	3933650	27.4628
10218350	3933650	22.1251
10218450	3933650	6.51296
10218550	3933650	8.6748
10218650	3933650	9.74939
10218750	3933650	22.7449
10218850	3933650	13.5999
10218950	3933650	3.50117
10219050	3933650	5.05874
10219150	3933650	5.00383
10219250	3933650	9.56444
10219350	3933650	6.62401
10219450	3933650	7.48094
10219550	3933650	7.53438
10219650	3933650	10.0208
10219750	3933650	21.0938
10219850	3933650	9.34251
10219950	3933650	8.70978
10220050	3933650	10.1878
10220150	3933650	10.0181
10220250	3933650	16.3081
10220350	3933650	12.1733
10220450	3933650	8.26882
10220550	3933650	9.42343
10220650	3933650	7.30449
10220750	3933650	10.6523
10220850	3933650	7.31066
10220950	3933650	7.42708
10221050	3933650	7.01592
10221150	3933650	4.89747
10221250	3933650	10.4733
10221350	3933650	9.81157
10221450	3933650	7.84727
10221550	3933650	8.08776
10221650	3933650	6.76123
10221750	3933650	7.03241
10221850	3933650	6.11262
10221950	3933650	5.47829
10222050	3933650	5.15957
10222150	3933650	5.35002
10222250	3933650	4.61685
10222350	3933650	0.774088
10222450	3933650	8.83832
10222550	3933650	5.54972
10222650	3933650	4.65161
10222750	3933650	4.57143
10222850	3933650	6.83032
10222950	3933650	6.22865
10223050	3933650	6.51456
10223150	3933650	6.02122
10223250	3933650	6.02373
10223350	3933650	6.09019
10223450	3933650	8.52591
10223550	3933650	7.62053
10223650	3933650	8.55225
10223750	3933650	16.5735
10223850	3933650	17.0735
10223950	3933650	5.52122
10224050	3933650	9.42934
10224150	3933650	5.87098
10224250	3933650	15.295
10224350	3933650	6.51917
10224450	3933650	18.4609
10224550	3933650	27.7881
10224650	3933650	3.90708
10224750	3933650	21.2136
10224850	3933650	10.8402
10224950	3933650	7.98485
10225050	3933650	6.80095
10225150	3933650	8.22966
10225250	3933650	5.60553
10225350	3933650	6.6475
10225450	3933650	5.90538
10225550	3933650	0.195487
10225650	3933650	0.814897
10225750	3933650	2.80477
10225850	3933650	4.68066
10225950	3933650	6.76608
10226050	3933650	7.52028
10226150	3933650	3.8607
10226250	3933650	0.259092
10226350	3933650	1.68816
10226450	3933650	12.5685
10226550	3933650	7.02746
10226650	3933650	14.5191
10226750	3933650	19.2587
10226850	3933650	11.7835
10226950	3933650	10.1661
10227050	3933650	6.71705
10227150	3933650	4.0447
10227250	3933650	3.83813
10227350	3933650	6.3092
10227450	3933650	5.6683
10227550	3933650	5.36462
10227650	3933650	0.589434
10227750	3933650	9.76999
10227850	3933650	7.00828
10227950	3933650	9.56872
10228050	3933650	27.1804
10228150	3933650	0.387725
10228250	3933650	0.104192
10228350	3933650	1.74749
10228450	3933650	3.96675
10228550	3933650	13.1025
10228650	3933650	10.344
10228750	3933650	18.6148
10228850	3933650	15.2686
10228950	3933650	11.4636
10229050	3933650	6.36684
10229150	3933650	17.2906
10229250	3933650	15.0035
10229350	3933650	18.6229
10229450	3933650	11.4634
10229550	3933650	9.99381
10229650	3933650	10.758
10229750	3933650	10.4234
10229850	3933650	9.51361
10229950	3933650	6.64481
10230050	3933650	13.083
10230150	3933650	9.66737
10230250	3933650	10.0216
10230350	3933650	10.5619
10230450	3933650	9.06045
10230550	3933650	0.00373327
10230650	3933650	10.3593
10230750	3933650	27.2498
10230850	3933650	22.6728
10230950	3933650	7.44123
10231050	3933650	7.24249
10231150	3933650	6.6683
10231250	3933650	7.16688
10231350	3933650	7.88673
10231450	3933650	7.03846
10231550	3933650	18.2663
10231650	3933650	3.40872
10231750	3933650	7.74574
10231850	3933650	6.18566
10231950	3933650	0.686534
10233550	3933650	3.93116
10233650	3933650	23.8478
10233750	3933650	18.0228
10233850	3933650	33.5674
10233950	3933650	31.8057
10234050	3933650	42.088
10234150	3933650	30.1909
10234250	3933650	30.478
10234350	3933650	39.088
10234450	3933650	20.718
10234550	3933650	6.07426
10234650	3933650	3.72606
10234750	3933650	12.6652
10234850	3933650	1.01668
10234950	3933650	4.51589
10235050	3933650	12.1154
10235150	3933650	14.928
10235250	3933650	22.5856
10235350	3933650	11.6037
10235450	3933650	20.8386
10235550	3933650	28.7421
10235650	3933650	3.73831
10235750	3933650	9.83857
10235850	3933650	28.4884
10235950	3933650	30.9214
10236050	3933650	47.7519
10236150	3933650	40.6637
10236250	3933650	18.3067
10236350	3933650	22.4864
10236450	3933650	17.4419
10236550	3933650	20.9613
10236650	3933650	22.1121
10236750	3933650	20.6152
10236850	3933650	15.4627
10236950	3933650	20.8877
10237050	3933650	45.9032
10237150	3933650	38.4611
10237250	3933650	20.9302
10237350	3933650	25.3584
10237450	3933650	27.5177
10237550	3933650	19.984
10237650	3933650	18.3332
10237750	3933650	20.6451
10237850	3933650	6.19983
10237950	3933650	16.7928
10238050	3933650	12.0065
10238150	3933650	17.9504
10238250	3933650	15.5131
10238350	3933650	10.4956
10238450	3933650	16.1372
10238550	3933650	22.9612
10238650	3933650	17.1901
10238750	3933650	15.7973
10238850	3933650	16.0529
10238950	3933650	8.23392
10239050	3933650	47.3226
10239150	3933650	13.1867
10239250	3933650	5.72081
10239350	3933650	3.00684
10239450	3933650	14.3223
10239550	3933650	7.17494
10239650	3933650	15.9808
10239750	3933650	11.0791
10239850	3933650	1.18254
10239950	3933650	8.35426
10240050	3933650	8.41326
10240150	3933650	1.39102
10240250	3933650	0.933937
10240350	3933650	0.228747
10240450	3933650	0.417657
10240550	3933650	2.46795
10240650	3933650	6.89779
10240750	3933650	6.27956
10240850	3933650	6.77447
10240950	3933650	7.46038
10241050	3933650	12.7319
10241150	3933650	9.69987
10241250	3933650	12.3248
10241350	3933650	12.3202
10241450	3933650	8.54171
10241550	3933650	8.21795
10241650	3933650	7.78389
10241750	3933650	8.6937
10241850	3933650	12.1813
10242250	3933650	0.00984224
10242350	3933650	0.898838
10242450	3933650	1.44885
10242550	3933650	3.66648
10242650	3933650	6.41295
10242750	3933650	9.20084
10243250	3933650	0.0668594
10243350	3933650	0.141252
10243450	3933650	0.132417
10243550	3933650	0.133719
10243650	3933650	3.03843
10243750	3933650	10.1489
10243850	3933650	0.0125398
10247350	3933650	8.21151
10247450	3933650	1.16412
10218050	3933550	7.5917
10218150	3933550	8.19571
10218250	3933550	10.5643
10218350	3933550	15.26
10218450	3933550	2.27639
10218550	3933550	5.8114
10218650	3933550	2.69111
10218750	3933550	13.5731
10218850	3933550	14.0632
10218950	3933550	9.58994
10219050	3933550	7.03556
10219150	3933550	6.40297
10219250	3933550	8.40392
10219350	3933550	7.56315
10219450	3933550	8.45923
10219550	3933550	6.83164
10219650	3933550	8.58029
10219750	3933550	8.94571
10219850	3933550	9.64327
10219950	3933550	15.5541
10220050	3933550	7.85138
10220150	3933550	10.2398
10220250	3933550	10.181
10220350	3933550	10.3803
10220450	3933550	8.59779
10220550	3933550	7.69481
10220650	3933550	8.07265
10220750	3933550	4.99398
10220850	3933550	0.419483
10220950	3933550	1.2312
10221050	3933550	4.91474
10221150	3933550	2.80905
10221250	3933550	9.45502
10221350	3933550	8.81923
10221450	3933550	7.06451
10221550	3933550	5.7103
10221650	3933550	5.86686
10221750	3933550	7.00177
10221850	3933550	5.76048
10221950	3933550	4.5265
10222050	3933550	5.09373
10222150	3933550	5.95445
10222250	3933550	4.72845
10222350	3933550	3.22405
10222450	3933550	20.8363
10222550	3933550	7.74491
10222650	3933550	6.35061
10222750	3933550	5.38623
10222850	3933550	7.50392
10222950	3933550	7.71779
10223050	3933550	6.47468
10223150	3933550	6.18702
10223250	3933550	17.659
10223350	3933550	10.7925
10223450	3933550	7.30859
10223550	3933550	3.98553
10223650	3933550	7.62068
10223750	3933550	15.1626
10223850	3933550	23.4126
10223950	3933550	12.0866
10224050	3933550	22.837
10224150	3933550	24.217
10224250	3933550	7.56222
10224350	3933550	27.6222
10224450	3933550	24.9143
10224550	3933550	33.9982
10224650	3933550	10.5493
10224750	3933550	12.9356
10224850	3933550	11.67
10224950	3933550	10.2563
10225050	3933550	3.6165
10225150	3933550	9.43938
10225250	3933550	5.68302
10225350	3933550	6.23138
10225450	3933550	8.14764
10225550	3933550	10.6682
10225650	3933550	8.15469
10225750	3933550	2.61821
10225850	3933550	4.53855
10225950	3933550	6.74237
10226050	3933550	5.70027
10226150	3933550	5.20502
10226250	3933550	5.19566
10226350	3933550	0.810908
10226450	3933550	1.87988
10226550	3933550	4.81248
10226650	3933550	4.12955
10226750	3933550	8.50304
10226850	3933550	9.08451
10226950	3933550	4.50836
10227050	3933550	5.12612
10227150	3933550	6.27372
10227250	3933550	5.2155
10227350	3933550	7.10444
10227450	3933550	4.51039
10227550	3933550	2.28404
10227650	3933550	0.938748
10227750	3933550	9.39537
10227850	3933550	12.1424
10227950	3933550	2.8017
10228050	3933550	0.19118
10228350	3933550	2.05868
10228450	3933550	2.45009
10228550	3933550	6.928
10228650	3933550	16.3816
10228750	3933550	12.7696
10228850	3933550	12.3776
10228950	3933550	9.32848
10229050	3933550	10.5854
10229150	3933550	9.85363
10229250	3933550	13.467
10229350	3933550	11.999
10229450	3933550	12.7571
10229550	3933550	11.902
10229650	3933550	11.5533
10229750	3933550	7.73982
10229850	3933550	8.24059
10229950	3933550	9.02097
10230050	3933550	10.8791
10230150	3933550	10.4739
10230250	3933550	9.37569
10230350	3933550	13.1049
10230450	3933550	13.6468
10230550	3933550	0.0667704
10230650	3933550	24.8246
10230750	3933550	13.5919
10230850	3933550	6.23388
10230950	3933550	6.70892
10231050	3933550	5.4618
10231150	3933550	8.93715
10231250	3933550	8.45783
10231350	3933550	7.8702
10231450	3933550	7.12066
10231550	3933550	10.8082
10231650	3933550	2.24922
10231750	3933550	15.7099
10231850	3933550	3.39382
10231950	3933550	0.297899
10233550	3933550	6.89329
10233650	3933550	24.1656
10233750	3933550	7.41146
10233850	3933550	13.1212
10233950	3933550	37.1456
10234050	3933550	44.409
10234150	3933550	25.0784
10234250	3933550	29.8931
10234350	3933550	41.1222
10234450	3933550	25.5027
10234550	3933550	4.64882
10234650	3933550	10.5473
10234750	3933550	14.2051
10234850	3933550	8.09817
10234950	3933550	2.40405
10235050	3933550	7.51447
10235150	3933550	21.6556
10235250	3933550	14.3066
10235350	3933550	19.8668
10235450	3933550	22.6213
10235550	3933550	28.5559
10235650	3933550	30.1033
10235750	3933550	29.2273
10235850	3933550	27.7112
10235950	3933550	35.1478
10236050	3933550	45.3814
10236150	3933550	38.7632
10236250	3933550	20.8188
10236350	3933550	20.907
10236450	3933550	27.5053
10236550	3933550	22.2588
10236650	3933550	12.2207
10236750	3933550	25.5025
10236850	3933550	20.8529
10236950	3933550	10.5425
10237050	3933550	27.2728
10237150	3933550	30.0981
10237250	3933550	22.3251
10237350	3933550	27.7682
10237450	3933550	15.2369
10237550	3933550	14.5875
10237650	3933550	5.02834
10237750	3933550	9.43726
10237850	3933550	7.43328
10237950	3933550	8.89994
10238050	3933550	20.6925
10238150	3933550	13.7063
10238250	3933550	12.7557
10238350	3933550	11.4424
10238450	3933550	22.0634
10238550	3933550	12.1751
10238650	3933550	9.12314
10238750	3933550	34.206
10238850	3933550	17.69
10238950	3933550	39.5741
10239050	3933550	24.04
10239150	3933550	4.89232
10239250	3933550	5.10034
10239350	3933550	11.598
10239450	3933550	3.26489
10239550	3933550	4.66175
10239650	3933550	5.55132
10239750	3933550	8.19604
10239850	3933550	4.52665
10239950	3933550	1.06246
10240050	3933550	0.156118
10240250	3933550	0.189039
10240350	3933550	0.060411
10240450	3933550	0.421403
10240550	3933550	1.45798
10240650	3933550	5.04506
10240750	3933550	5.3798
10240850	3933550	1.99243
10240950	3933550	4.61239
10241050	3933550	14.1374
10241150	3933550	13.4513
10241250	3933550	10.1532
10241350	3933550	7.85702
10241450	3933550	7.10053
10241550	3933550	8.80188
10241650	3933550	7.76606
10241750	3933550	9.03735
10241850	3933550	4.07913
10241950	3933550	0.664319
10242050	3933550	0.203293
10242350	3933550	0.0644877
10242450	3933550	0.0781841
10242550	3933550	0.0590535
10242650	3933550	5.30915
10242750	3933550	3.04906
10243350	3933550	0.0556596
10243450	3933550	0.077041
10243550	3933550	0.0128967
10243650	3933550	0.0950286
10243750	3933550	3.35232
10243850	3933550	8.56053
10247350	3933550	2.4181
10247450	3933550	6.92826
10218050	3933450	9.71323
10218150	3933450	7.70755
10218250	3933450	13.206
10218350	3933450	12.589
10218450	3933450	6.91192
10218550	3933450	5.76377
10218650	3933450	1.00753
10218850	3933450	3.35845
10218950	3933450	11.7726
10219050	3933450	6.12321
10219150	3933450	7.42193
10219250	3933450	8.6795
10219350	3933450	7.29771
10219450	3933450	7.80608
10219550	3933450	6.58125
10219650	3933450	9.4569
10219750	3933450	12.6126
10219850	3933450	14.6099
10219950	3933450	11.1154
10220050	3933450	10.1042
10220150	3933450	10.4854
10220250	3933450	10.9252
10220350	3933450	9.99889
10220450	3933450	11.2853
10220550	3933450	9.47989
10220650	3933450	5.88701
10220750	3933450	0.993521
10220850	3933450	0.249789
10220950	3933450	0.431022
10221050	3933450	1.10501
10221150	3933450	7.03604
10221250	3933450	6.67658
10221350	3933450	7.83889
10221450	3933450	6.97675
10221550	3933450	5.62105
10221650	3933450	6.86488
10221750	3933450	7.03927
10221850	3933450	7.22346
10221950	3933450	6.67692
10222050	3933450	5.20643
10222150	3933450	5.28454
10222250	3933450	3.86625
10222350	3933450	6.39941
10222450	3933450	7.02483
10222550	3933450	7.6431
10222650	3933450	6.84347
10222750	3933450	5.82921
10222850	3933450	7.45001
10222950	3933450	10.1212
10223050	3933450	6.26273
10223150	3933450	4.62923
10223250	3933450	6.83872
10223350	3933450	11.0506
10223450	3933450	5.07307
10223550	3933450	2.47367
10223650	3933450	4.86881
10223750	3933450	7.27015
10223850	3933450	7.64021
10223950	3933450	16.2614
10224050	3933450	18.4646
10224150	3933450	16.9857
10224250	3933450	7.60096
10224350	3933450	14.4589
10224450	3933450	16.2584
10224550	3933450	18.1012
10224650	3933450	10.4357
10224750	3933450	6.73139
10224850	3933450	6.38756
10224950	3933450	7.54212
10225050	3933450	5.09254
10225150	3933450	7.71481
10225250	3933450	5.7528
10225350	3933450	5.44951
10225450	3933450	9.54332
10225550	3933450	6.32836
10225650	3933450	5.53676
10225750	3933450	2.82508
10225850	3933450	0.272788
10225950	3933450	5.16685
10226050	3933450	8.21664
10226150	3933450	16.6293
10226250	3933450	6.97004
10226350	3933450	7.38914
10226450	3933450	2.71515
10226650	3933450	2.63908
10226750	3933450	6.69885
10226850	3933450	6.34331
10226950	3933450	3.80176
10227050	3933450	4.2229
10227150	3933450	6.28016
10227250	3933450	6.31322
10227350	3933450	7.63578
10227450	3933450	5.81578
10227550	3933450	3.13118
10227650	3933450	2.2374
10227750	3933450	8.91817
10227850	3933450	2.95785
10227950	3933450	3.62021
10228050	3933450	7.55799
10228350	3933450	1.75741
10228450	3933450	3.35974
10228550	3933450	5.64174
10228650	3933450	10.1784
10228750	3933450	10.8837
10228850	3933450	7.18797
10228950	3933450	9.2718
10229050	3933450	7.13023
10229150	3933450	7.26142
10229250	3933450	16.6782
10229350	3933450	16.5877
10229450	3933450	11.0977
10229550	3933450	9.06262
10229650	3933450	9.93227
10229750	3933450	11.1591
10229850	3933450	8.15422
10229950	3933450	9.39336
10230050	3933450	8.42112
10230150	3933450	7.94332
10230250	3933450	10.9143
10230350	3933450	11.7482
10230450	3933450	16.5483
10230550	3933450	3.4716
10230650	3933450	10.3755
10230750	3933450	10.4675
10230850	3933450	11.5491
10230950	3933450	7.6572
10231050	3933450	5.5264
10231150	3933450	5.53987
10231250	3933450	6.62122
10231350	3933450	7.64533
10231450	3933450	4.56086
10231550	3933450	8.05945
10231650	3933450	5.04083
10231750	3933450	8.60553
10231850	3933450	13.5232
10231950	3933450	7.38539
10232050	3933450	2.27862
10233550	3933450	5.40617
10233650	3933450	18.236
10233750	3933450	33.5469
10233850	3933450	29.293
10233950	3933450	29.0621
10234050	3933450	41.5099
10234150	3933450	29.6476
10234250	3933450	29.016
10234350	3933450	37.9779
10234450	3933450	28.1873
10234550	3933450	2.20157
10234650	3933450	12.1927
10234750	3933450	12.7994
10234850	3933450	15.4002
10234950	3933450	0.329788
10235050	3933450	17.7445
10235150	3933450	17.6816
10235250	3933450	25.9501
10235350	3933450	24.2128
10235450	3933450	23.2272
10235550	3933450	43.2126
10235650	3933450	51.4145
10235750	3933450	55.6915
10235850	3933450	35.9692
10235950	3933450	19.4227
10236050	3933450	30.457
10236150	3933450	35.5448
10236250	3933450	19.6775
10236350	3933450	28.9942
10236450	3933450	31.45
10236550	3933450	15.6992
10236650	3933450	12.876
10236750	3933450	11.4713
10236850	3933450	7.33975
10236950	3933450	23.7207
10237050	3933450	30.9562
10237150	3933450	17.4496
10237250	3933450	27.0071
10237350	3933450	23.4835
10237450	3933450	18.4403
10237550	3933450	16.9059
10237650	3933450	2.27777
10237750	3933450	9.70805
10237850	3933450	9.36664
10237950	3933450	9.69719
10238050	3933450	19.2869
10238150	3933450	21.0467
10238250	3933450	22.4656
10238350	3933450	28.8879
10238450	3933450	19.4127
10238550	3933450	17.4663
10238650	3933450	15.6317
10238750	3933450	18.0956
10238850	3933450	27.4086
10238950	3933450	40.5462
10239050	3933450	7.76155
10239150	3933450	4.64402
10239250	3933450	5.50293
10239350	3933450	6.89008
10239450	3933450	5.57849
10239550	3933450	1.84676
10239650	3933450	4.29687
10239750	3933450	2.31468
10239850	3933450	0.703116
10239950	3933450	0.125234
10240350	3933450	0.0173088
10240450	3933450	0.09978
10240550	3933450	0.18836
10240650	3933450	0.93954
10240750	3933450	2.71256
10240850	3933450	5.17915
10240950	3933450	5.86515
10241050	3933450	9.98268
10241150	3933450	14.0633
10241250	3933450	8.55315
10241350	3933450	10.0596
10241450	3933450	9.28049
10241550	3933450	8.50483
10241650	3933450	8.1529
10241750	3933450	7.00522
10241850	3933450	8.03732
10241950	3933450	9.02574
10242050	3933450	8.78844
10242150	3933450	2.28651
10242350	3933450	0.0101816
10242450	3933450	0.488172
10242650	3933450	0.0240965
10243450	3933450	0.15438
10243550	3933450	0.0234178
10243650	3933450	0.100119
10243850	3933450	4.20921
10243950	3933450	7.65975
10247450	3933450	9.3171
10218050	3933350	11.6682
10218150	3933350	11.4482
10218250	3933350	7.29565
10218350	3933350	4.88931
10218450	3933350	24.4574
10218550	3933350	24.8302
10218650	3933350	10.0076
10218750	3933350	3.31557
10218950	3933350	13.848
10219050	3933350	9.43423
10219150	3933350	6.74478
10219250	3933350	6.69168
10219350	3933350	8.13316
10219450	3933350	8.4473
10219550	3933350	7.31857
10219650	3933350	9.50471
10219750	3933350	9.48623
10219850	3933350	15.3451
10219950	3933350	11.9398
10220050	3933350	12.1538
10220150	3933350	13.1919
10220250	3933350	10.2029
10220350	3933350	7.628
10220450	3933350	11.171
10220550	3933350	10.0329
10220650	3933350	0.713541
10220750	3933350	1.67998
10220950	3933350	0.132785
10221050	3933350	4.01453
10221150	3933350	8.4564
10221250	3933350	7.92254
10221350	3933350	7.8786
10221450	3933350	7.24498
10221550	3933350	7.25015
10221650	3933350	7.64348
10221750	3933350	6.30817
10221850	3933350	6.07029
10221950	3933350	4.7246
10222050	3933350	4.07663
10222150	3933350	4.50096
10222250	3933350	6.28648
10222350	3933350	4.22336
10222450	3933350	11.1671
10222550	3933350	8.66177
10222650	3933350	5.80986
10222750	3933350	4.15456
10222850	3933350	5.13536
10222950	3933350	5.95652
10223050	3933350	5.19056
10223150	3933350	7.05469
10223250	3933350	13.4093
10223350	3933350	10.7663
10223450	3933350	4.08381
10223550	3933350	2.894
10223650	3933350	6.54681
10223750	3933350	6.94927
10223850	3933350	4.06569
10223950	3933350	3.56386
10224050	3933350	6.07118
10224150	3933350	11.5446
10224250	3933350	17.767
10224350	3933350	11.4601
10224450	3933350	14.061
10224550	3933350	13.1248
10224650	3933350	11.5503
10224750	3933350	12.405
10224850	3933350	16.1299
10224950	3933350	13.4259
10225050	3933350	6.56314
10225150	3933350	6.31895
10225250	3933350	5.54908
10225350	3933350	5.4382
10225450	3933350	8.2094
10225550	3933350	5.94553
10225650	3933350	4.95538
10225750	3933350	1.89843
10225950	3933350	2.78913
10226050	3933350	5.9346
10226150	3933350	6.97909
10226250	3933350	4.6543
10226350	3933350	6.57797
10226450	3933350	6.60382
10226550	3933350	0.0118786
10226650	3933350	1.47505
10226750	3933350	5.96572
10226850	3933350	7.04509
10226950	3933350	5.80722
10227050	3933350	6.58215
10227150	3933350	7.29968
10227250	3933350	7.00286
10227350	3933350	6.49276
10227450	3933350	6.42297
10227550	3933350	3.66285
10227650	3933350	5.13886
10227750	3933350	8.61971
10227850	3933350	0.832633
10227950	3933350	5.32479
10228050	3933350	34.0746
10228150	3933350	0.0302464
10228350	3933350	1.68558
10228450	3933350	2.71278
10228550	3933350	11.3189
10228650	3933350	19.1296
10228750	3933350	11.2296
10228850	3933350	7.44688
10228950	3933350	9.82053
10229050	3933350	9.94427
10229150	3933350	11.4847
10229250	3933350	16.6643
10229350	3933350	10.0456
10229450	3933350	11.8404
10229550	3933350	11.9028
10229650	3933350	10.7201
10229750	3933350	9.73206
10229850	3933350	7.80095
10229950	3933350	10.6485
10230050	3933350	10.0031
10230150	3933350	9.96962
10230250	3933350	9.89247
10230350	3933350	8.01583
10230450	3933350	0.247467
10230550	3933350	20.7612
10230650	3933350	10.9156
10230750	3933350	8.32662
10230850	3933350	4.21374
10230950	3933350	8.76807
10231050	3933350	6.01904
10231150	3933350	8.94197
10231250	3933350	7.22291
10231350	3933350	5.90446
10231450	3933350	14.4394
10231550	3933350	27.9499
10231650	3933350	5.44508
10231750	3933350	9.93852
10231850	3933350	9.47546
10231950	3933350	5.71095
10233550	3933350	4.00768
10233650	3933350	19.4324
10233750	3933350	26.3861
10233850	3933350	32.9569
10233950	3933350	28.1005
10234050	3933350	43.6164
10234150	3933350	26.8702
10234250	3933350	37.2796
10234350	3933350	42.0795
10234450	3933350	21.0551
10234550	3933350	0.611916
10234650	3933350	44.642
10234750	3933350	15.3887
10234850	3933350	16.2327
10234950	3933350	1.90495
10235050	3933350	7.02774
10235150	3933350	14.0134
10235250	3933350	31.1124
10235350	3933350	32.3389
10235450	3933350	10.5363
10235550	3933350	40.9677
10235650	3933350	46.9864
10235750	3933350	63.0806
10235850	3933350	26.0918
10235950	3933350	12.5302
10236050	3933350	36.2936
10236150	3933350	31.4556
10236250	3933350	31.8756
10236350	3933350	27.722
10236450	3933350	21.201
10236550	3933350	20.2637
10236650	3933350	26.7972
10236750	3933350	16.7162
10236850	3933350	11.4759
10236950	3933350	17.9806
10237050	3933350	6.66729
10237150	3933350	20.5288
10237250	3933350	20.7775
10237350	3933350	12.3741
10237450	3933350	11.9362
10237550	3933350	8.59163
10237650	3933350	11.034
10237750	3933350	17.0016
10237850	3933350	31.7631
10237950	3933350	20.7503
10238050	3933350	20.1418
10238150	3933350	11.7263
10238250	3933350	22.2794
10238350	3933350	34.838
10238450	3933350	9.87859
10238550	3933350	20.2359
10238650	3933350	29.152
10238750	3933350	32.945
10238850	3933350	35.7799
10238950	3933350	13.2156
10239050	3933350	4.45598
10239150	3933350	4.55678
10239250	3933350	17.0296
10239350	3933350	12.5012
10239450	3933350	11.5078
10239550	3933350	3.8692
10239650	3933350	1.29121
10239750	3933350	0.00339388
10239850	3933350	0.134737
10239950	3933350	0.0549808
10240050	3933350	0.0899378
10240150	3933350	0.070932
10240450	3933350	0.128405
10240550	3933350	0.257935
10240650	3933350	0.340324
10240750	3933350	3.19105
10240850	3933350	11.0385
10240950	3933350	4.95301
10241050	3933350	1.75628
10241150	3933350	8.08024
10241250	3933350	11.5514
10241350	3933350	9.32721
10241450	3933350	8.33906
10241550	3933350	7.56308
10241650	3933350	8.06735
10241750	3933350	12.766
10241850	3933350	7.50155
10241950	3933350	7.60245
10242050	3933350	7.05925
10242150	3933350	2.40739
10242250	3933350	0.463867
10242350	3933350	5.85971
10242450	3933350	8.98718
10243550	3933350	0.170033
10243650	3933350	0.128289
10243950	3933350	5.14315
10244050	3933350	6.79779
10247450	3933350	8.95972
10247550	3933350	0.430535
10218050	3933250	9.54622
10218150	3933250	9.32643
10218250	3933250	7.82964
10218350	3933250	12.8149
10218450	3933250	22.7933
10218550	3933250	22.895
10218650	3933250	44.036
10218750	3933250	12.5407
10218850	3933250	2.99213
10218950	3933250	0.834596
10219050	3933250	9.4381
10219150	3933250	9.83509
10219250	3933250	9.07327
10219350	3933250	8.42861
10219450	3933250	10.6174
10219550	3933250	8.98883
10219650	3933250	8.02943
10219750	3933250	11.5168
10219850	3933250	12.443
10219950	3933250	9.17686
10220050	3933250	8.54634
10220150	3933250	8.88851
10220250	3933250	8.94649
10220350	3933250	8.49079
10220450	3933250	6.20717
10220550	3933250	0.493266
10220650	3933250	1.08007
10220750	3933250	0.239044
10220850	3933250	0.0319585
10220950	3933250	0.461876
10221050	3933250	7.46473
10221150	3933250	7.91616
10221250	3933250	7.3537
10221350	3933250	7.78886
10221450	3933250	7.70396
10221550	3933250	8.47351
10221650	3933250	6.15573
10221750	3933250	10.268
10221850	3933250	5.48023
10221950	3933250	5.68133
10222050	3933250	3.4152
10222150	3933250	4.03692
10222250	3933250	6.08481
10222350	3933250	5.09161
10222450	3933250	9.52531
10222550	3933250	5.67008
10222650	3933250	5.31545
10222750	3933250	4.76695
10222850	3933250	5.2532
10222950	3933250	5.95348
10223050	3933250	4.80777
10223150	3933250	6.5281
10223250	3933250	7.38013
10223350	3933250	7.27103
10223450	3933250	4.52353
10223550	3933250	6.19695
10223650	3933250	6.03719
10223750	3933250	6.51851
10223850	3933250	4.65099
10223950	3933250	2.67367
10224150	3933250	0.470813
10224250	3933250	3.86991
10224350	3933250	8.77374
10224450	3933250	15.1418
10224550	3933250	13.8841
10224650	3933250	10.98
10224750	3933250	17.0994
10224850	3933250	12.6859
10224950	3933250	15.5898
10225050	3933250	14.4813
10225150	3933250	8.00238
10225250	3933250	11.8633
10225350	3933250	11.154
10225450	3933250	6.95442
10225550	3933250	4.94713
10225650	3933250	5.81662
10225750	3933250	4.14708
10225850	3933250	2.05026
10225950	3933250	3.36071
10226050	3933250	5.5691
10226150	3933250	5.38316
10226250	3933250	8.78715
10226350	3933250	7.99669
10226450	3933250	9.10915
10226550	3933250	4.89131
10226650	3933250	0.144079
10226750	3933250	5.38067
10226850	3933250	5.63406
10226950	3933250	5.83585
10227050	3933250	8.14939
10227150	3933250	4.69264
10227250	3933250	4.54462
10227350	3933250	6.9752
10227450	3933250	6.12886
10227550	3933250	3.60401
10227650	3933250	4.95835
10227750	3933250	8.91803
10227850	3933250	3.89509
10227950	3933250	4.34026
10228050	3933250	27.0115
10228150	3933250	0.00169694
10228250	3933250	0.258699
10228350	3933250	5.12188
10228450	3933250	3.63273
10228550	3933250	10.6699
10228650	3933250	18.8951
10228750	3933250	9.83291
10228850	3933250	9.98791
10228950	3933250	7.81677
10229050	3933250	11.5161
10229150	3933250	20.1302
10229250	3933250	13.3583
10229350	3933250	12.423
10229450	3933250	10.3099
10229550	3933250	9.15611
10229650	3933250	7.75034
10229750	3933250	8.29818
10229850	3933250	6.81805
10229950	3933250	10.1908
10230050	3933250	8.82353
10230150	3933250	8.63196
10230250	3933250	6.81683
10230350	3933250	10.9452
10230450	3933250	2.18444
10230550	3933250	3.41282
10230650	3933250	8.62342
10230750	3933250	8.46501
10230850	3933250	9.15961
10230950	3933250	7.28921
10231050	3933250	7.71833
10231150	3933250	8.65688
10231250	3933250	7.49817
10231350	3933250	5.60494
10231450	3933250	2.88406
10231550	3933250	40.6961
10231650	3933250	5.55651
10231750	3933250	9.8518
10231850	3933250	5.26534
10231950	3933250	2.71484
10233550	3933250	2.87948
10233650	3933250	12.5857
10233750	3933250	7.13191
10233850	3933250	11.1626
10233950	3933250	32.8197
10234050	3933250	21.6964
10234150	3933250	36.341
10234250	3933250	33.6177
10234350	3933250	28.7872
10234450	3933250	20.4512
10234550	3933250	1.42171
10234650	3933250	36.8503
10234750	3933250	73.0775
10234850	3933250	29.2253
10234950	3933250	36.188
10235050	3933250	31.5225
10235150	3933250	28.9122
10235250	3933250	8.65563
10235350	3933250	17.2875
10235450	3933250	32.7251
10235550	3933250	42.4299
10235650	3933250	58.7271
10235750	3933250	56.0688
10235850	3933250	44.8461
10235950	3933250	36.8582
10236050	3933250	44.4518
10236150	3933250	51.2946
10236250	3933250	66.9952
10236350	3933250	30.2603
10236450	3933250	22.5352
10236550	3933250	23.6087
10236650	3933250	34.7387
10236750	3933250	18.8529
10236850	3933250	23.1395
10236950	3933250	15.5688
10237050	3933250	3.66462
10237150	3933250	21.7918
10237250	3933250	33.5501
10237350	3933250	18.5032
10237450	3933250	13.4344
10237550	3933250	14.5829
10237650	3933250	14.8369
10237750	3933250	11.534
10237850	3933250	19.8627
10237950	3933250	17.3096
10238050	3933250	35.3657
10238150	3933250	30.4658
10238250	3933250	32.8735
10238350	3933250	20.1183
10238450	3933250	19.6472
10238550	3933250	21.0413
10238650	3933250	34.9091
10238750	3933250	53.1503
10238850	3933250	19.6214
10238950	3933250	6.28848
10239050	3933250	4.36781
10239150	3933250	14.4864
10239250	3933250	16.6298
10239350	3933250	11.7716
10239450	3933250	15.9502
10239550	3933250	8.91881
10239650	3933250	3.30853
10239750	3933250	2.75185
10239850	3933250	0.0924513
10239950	3933250	0.0481931
10240050	3933250	0.01663
10240150	3933250	0.0319025
10240250	3933250	0.10521
10240350	3933250	0.100798
10240450	3933250	0.101138
10240550	3933250	0.153064
10240650	3933250	0.665312
10240750	3933250	3.73426
10240850	3933250	1.98778
10240950	3933250	0.0582101
10241050	3933250	0.12218
10241150	3933250	0.516484
10241250	3933250	6.80772
10241350	3933250	8.23297
10241450	3933250	7.72919
10241550	3933250	8.36811
10241650	3933250	8.32005
10241750	3933250	8.13405
10241850	3933250	7.63765
10241950	3933250	8.10461
10242050	3933250	13.0036
10242150	3933250	6.07952
10242250	3933250	7.6509
10242350	3933250	7.13904
10242450	3933250	4.11536
10243550	3933250	0.0756835
10243650	3933250	0.159852
10243750	3933250	0.148652
10243850	3933250	0.143222
10243950	3933250	0.100798
10244050	3933250	6.00369
10244150	3933250	5.86447
10247450	3933250	3.9396
10247550	3933250	5.5029
10218050	3933150	11.9232
10218150	3933150	7.5683
10218250	3933150	13.5829
10218350	3933150	15.6806
10218450	3933150	10.2775
10218550	3933150	28.2428
10218650	3933150	34.9094
10218750	3933150	33.6322
10218850	3933150	6.53707
10219050	3933150	2.63481
10219150	3933150	10.1464
10219250	3933150	9.33055
10219350	3933150	10.4268
10219450	3933150	8.03437
10219550	3933150	7.82305
10219650	3933150	9.07146
10219750	3933150	7.09145
10219850	3933150	8.99146
10219950	3933150	11.0933
10220050	3933150	8.1499
10220150	3933150	10.9471
10220250	3933150	10.8494
10220350	3933150	13.3076
10220450	3933150	2.98058
10220550	3933150	0.131656
10220650	3933150	0.901552
10220750	3933150	0.677229
10220850	3933150	0.0912757
10220950	3933150	7.75707
10221050	3933150	5.57506
10221150	3933150	7.34951
10221250	3933150	6.14418
10221350	3933150	7.27535
10221450	3933150	7.45286
10221550	3933150	6.14002
10221650	3933150	7.85411
10221750	3933150	5.52892
10221850	3933150	6.69284
10221950	3933150	4.95614
10222050	3933150	4.3574
10222150	3933150	6.741
10222250	3933150	4.4964
10222350	3933150	10.5195
10222450	3933150	9.74609
10222550	3933150	5.59704
10222650	3933150	5.2518
10222750	3933150	4.32981
10222850	3933150	6.88159
10222950	3933150	6.57791
10223050	3933150	4.05273
10223150	3933150	9.36303
10223250	3933150	9.35148
10223350	3933150	6.6694
10223450	3933150	4.75934
10223550	3933150	5.73663
10223650	3933150	5.86066
10223750	3933150	5.73833
10223850	3933150	5.63305
10223950	3933150	1.59849
10224150	3933150	0.430133
10224250	3933150	3.47696
10224350	3933150	2.53812
10224450	3933150	3.41878
10224550	3933150	5.48184
10224650	3933150	9.7079
10224750	3933150	12.5894
10224850	3933150	12.4443
10224950	3933150	9.32136
10225050	3933150	9.79429
10225150	3933150	8.93206
10225250	3933150	12.4009
10225350	3933150	11.1473
10225450	3933150	6.70289
10225550	3933150	5.33487
10225650	3933150	8.07066
10225750	3933150	9.29832
10225850	3933150	6.13335
10225950	3933150	8.07426
10226050	3933150	7.28969
10226150	3933150	7.60911
10226250	3933150	4.42628
10226350	3933150	1.65114
10226450	3933150	6.4374
10226550	3933150	1.99379
10226650	3933150	0.168353
10226750	3933150	4.4648
10226850	3933150	1.33663
10226950	3933150	7.95152
10227050	3933150	7.5209
10227150	3933150	6.31148
10227250	3933150	6.7153
10227350	3933150	7.42738
10227450	3933150	5.2559
10227550	3933150	3.62025
10227650	3933150	7.85877
10227750	3933150	11.5361
10227850	3933150	3.17178
10227950	3933150	1.4532
10228050	3933150	40.8352
10228150	3933150	1.11657
10228250	3933150	0.010521
10228350	3933150	3.39231
10228450	3933150	3.67278
10228550	3933150	4.19889
10228650	3933150	13.2314
10228750	3933150	16.4046
10228850	3933150	9.65524
10228950	3933150	9.76118
10229050	3933150	10.3055
10229150	3933150	12.2992
10229250	3933150	9.83741
10229350	3933150	9.02243
10229450	3933150	10.5551
10229550	3933150	10.5359
10229650	3933150	11.244
10229750	3933150	8.31122
10229850	3933150	9.03947
10229950	3933150	7.53902
10230050	3933150	9.36141
10230150	3933150	11.7092
10230250	3933150	9.40853
10230350	3933150	9.90635
10230450	3933150	5.70961
10230550	3933150	8.25217
10230650	3933150	11.0475
10230750	3933150	6.96695
10230850	3933150	6.01428
10230950	3933150	6.69709
10231050	3933150	6.53614
10231150	3933150	8.03567
10231250	3933150	9.3254
10231350	3933150	5.76146
10231450	3933150	8.10813
10231550	3933150	15.6934
10231650	3933150	4.89004
10231750	3933150	9.36749
10231850	3933150	3.05964
10231950	3933150	0.0308171
10233550	3933150	1.69522
10233650	3933150	13.3376
10233750	3933150	3.66412
10233850	3933150	0.402428
10233950	3933150	21.5411
10234050	3933150	17.3209
10234150	3933150	2.71989
10234250	3933150	18.9852
10234350	3933150	37.0288
10234450	3933150	19.1964
10234550	3933150	14.4019
10234650	3933150	33.6445
10234750	3933150	62.9935
10234850	3933150	13.0131
10234950	3933150	7.62098
10235050	3933150	0.189153
10235150	3933150	10.31
10235250	3933150	10.2121
10235350	3933150	9.6846
10235450	3933150	7.66761
10235550	3933150	4.92268
10235650	3933150	4.44919
10235750	3933150	39.525
10235850	3933150	47.2432
10235950	3933150	38.7215
10236050	3933150	25.1068
10236150	3933150	25.0042
10236250	3933150	26.764
10236350	3933150	43.9026
10236450	3933150	29.8246
10236550	3933150	29.3649
10236650	3933150	23.3836
10236750	3933150	28.3092
10236850	3933150	22.264
10236950	3933150	26.9382
10237050	3933150	8.54551
10237150	3933150	35.4422
10237250	3933150	35.6271
10237350	3933150	19.92
10237450	3933150	14.1774
10237550	3933150	17.3653
10237650	3933150	15.6133
10237750	3933150	13.1345
10237850	3933150	32.8891
10237950	3933150	16.0556
10238050	3933150	10.9684
10238150	3933150	31.3178
10238250	3933150	22.3704
10238350	3933150	13.5071
10238450	3933150	16.8436
10238550	3933150	14.0594
10238650	3933150	41.3381
10238750	3933150	26.7473
10238850	3933150	14.5417
10238950	3933150	4.46086
10239050	3933150	4.25312
10239150	3933150	13.8905
10239250	3933150	15.2746
10239350	3933150	20.787
10239450	3933150	14.9499
10239550	3933150	13.1774
10239650	3933150	7.84406
10239750	3933150	6.01803
10239850	3933150	5.86672
10239950	3933150	7.1549
10240050	3933150	4.59865
10240150	3933150	2.77381
10240250	3933150	1.98803
10240350	3933150	0.722455
10240450	3933150	0.0426983
10240750	3933150	0.148641
10240850	3933150	0.189851
10240950	3933150	0.846329
10241050	3933150	0.119804
10241350	3933150	0.523891
10241450	3933150	2.22179
10241550	3933150	4.80216
10241650	3933150	5.18422
10241750	3933150	5.53315
10241850	3933150	8.68708
10241950	3933150	1.98384
10242050	3933150	9.27587
10242150	3933150	8.57961
10242250	3933150	6.27209
10242350	3933150	7.77401
10242450	3933150	6.24302
10242550	3933150	0.200098
10243650	3933150	0.0390296
10243750	3933150	0.107925
10243850	3933150	0.116749
10243950	3933150	0.100119
10244050	3933150	0.0597322
10244150	3933150	6.80237
10244250	3933150	4.96787
10247450	3933150	0.0501594
10247550	3933150	9.48384
10218050	3933050	8.80345
10218150	3933050	10.4327
10218250	3933050	16.4024
10218350	3933050	13.1595
10218450	3933050	6.59431
10218550	3933050	22.003
10218650	3933050	46.1858
10218750	3933050	52.1836
10218850	3933050	28.5291
10218950	3933050	14.7159
10219050	3933050	0.246316
10219150	3933050	8.23042
10219250	3933050	10.2071
10219350	3933050	8.89919
10219450	3933050	7.78025
10219550	3933050	10.2638
10219650	3933050	10.6952
10219750	3933050	13.4865
10219850	3933050	11.786
10219950	3933050	8.84087
10220050	3933050	9.06035
10220150	3933050	14.8573
10220250	3933050	12.4777
10220350	3933050	5.24751
10220450	3933050	5.32988
10220550	3933050	2.17885
10220650	3933050	8.36987
10220750	3933050	10.4521
10220850	3933050	5.51841
10220950	3933050	11.0155
10221050	3933050	5.47675
10221150	3933050	5.77847
10221250	3933050	6.42916
10221350	3933050	8.09242
10221450	3933050	5.4178
10221550	3933050	5.13031
10221650	3933050	6.20755
10221750	3933050	6.36898
10221850	3933050	6.69054
10221950	3933050	6.27893
10222050	3933050	5.24747
10222150	3933050	6.65028
10222250	3933050	4.98656
10222350	3933050	13.9684
10222450	3933050	14.9191
10222550	3933050	4.55215
10222650	3933050	4.47872
10222750	3933050	6.16106
10222850	3933050	6.75905
10222950	3933050	5.87787
10223050	3933050	5.13481
10223150	3933050	17.4016
10223250	3933050	21.4893
10223350	3933050	5.11248
10223450	3933050	4.43076
10223550	3933050	6.26139
10223650	3933050	5.03308
10223750	3933050	5.25213
10223850	3933050	11.5243
10223950	3933050	1.31344
10224050	3933050	1.57038
10224150	3933050	5.95423
10224250	3933050	3.40144
10224350	3933050	4.02171
10224450	3933050	4.41622
10224550	3933050	1.48632
10224650	3933050	10.0121
10224750	3933050	7.15779
10224850	3933050	7.24426
10224950	3933050	7.21342
10225050	3933050	7.9999
10225150	3933050	6.70627
10225250	3933050	7.08889
10225350	3933050	8.94844
10225450	3933050	10.3552
10225550	3933050	7.87504
10225650	3933050	7.20958
10225750	3933050	9.30027
10225850	3933050	7.26294
10225950	3933050	6.67182
10226050	3933050	7.62941
10226150	3933050	6.36135
10226250	3933050	5.04712
10226350	3933050	6.1776
10226450	3933050	6.47991
10226550	3933050	4.08764
10226650	3933050	3.38408
10226750	3933050	9.47966
10226850	3933050	10.2711
10226950	3933050	9.38603
10227050	3933050	6.511
10227150	3933050	5.54278
10227250	3933050	6.75718
10227350	3933050	7.17853
10227450	3933050	4.42597
10227550	3933050	4.28275
10227650	3933050	6.43315
10227750	3933050	9.17703
10227850	3933050	0.502708
10227950	3933050	9.98663
10228050	3933050	13.4295
10228150	3933050	3.36127
10228450	3933050	0.123839
10228550	3933050	1.69165
10228650	3933050	8.13378
10228750	3933050	19.7437
10228850	3933050	8.59244
10228950	3933050	10.372
10229050	3933050	10.3396
10229150	3933050	11.0782
10229250	3933050	12.84
10229350	3933050	11.2815
10229450	3933050	7.87107
10229550	3933050	7.72828
10229650	3933050	9.27754
10229750	3933050	7.39095
10229850	3933050	10.8594
10229950	3933050	10.997
10230050	3933050	7.40685
10230150	3933050	10.1222
10230250	3933050	15.843
10230350	3933050	10.7259
10230450	3933050	10.2246
10230550	3933050	9.43555
10230650	3933050	9.39814
10230750	3933050	8.08474
10230850	3933050	12.1465
10230950	3933050	6.66195
10231050	3933050	5.67307
10231150	3933050	7.50891
10231250	3933050	8.32185
10231350	3933050	8.09361
10231450	3933050	3.10405
10231550	3933050	21.0569
10231650	3933050	4.37105
10231750	3933050	8.9847
10231850	3933050	8.76568
10231950	3933050	5.67422
10232050	3933050	4.66253
10233550	3933050	0.8623
10233650	3933050	7.80053
10233750	3933050	24.6989
10233850	3933050	27.0728
10233950	3933050	31.2657
10234050	3933050	8.67398
10234150	3933050	3.70905
10234250	3933050	20.6958
10234350	3933050	29.1168
10234450	3933050	50.7012
10234550	3933050	48.1917
10234650	3933050	11.8358
10234750	3933050	25.2478
10234850	3933050	7.65917
10234950	3933050	5.40785
10235050	3933050	6.01606
10235150	3933050	10.2399
10235250	3933050	12.1311
10235350	3933050	14.0251
10235450	3933050	5.39654
10235550	3933050	3.95868
10235650	3933050	3.99176
10235750	3933050	34.7544
10235850	3933050	29.0553
10235950	3933050	26.8039
10236050	3933050	13.7073
10236150	3933050	46.4024
10236250	3933050	55.0729
10236350	3933050	49.8473
10236450	3933050	11.9205
10236550	3933050	46.7803
10236650	3933050	14.5341
10236750	3933050	25.2131
10236850	3933050	16.097
10236950	3933050	16.7338
10237050	3933050	33.3671
10237150	3933050	21.1959
10237250	3933050	19.9347
10237350	3933050	12.4782
10237450	3933050	16.5587
10237550	3933050	16.4886
10237650	3933050	18.7085
10237750	3933050	14.7563
10237850	3933050	15.7901
10237950	3933050	20.8725
10238050	3933050	26.504
10238150	3933050	16.1253
10238250	3933050	10.1578
10238350	3933050	1.60756
10238450	3933050	10.5456
10238550	3933050	13.376
10238650	3933050	44.4122
10238750	3933050	21.7537
10238850	3933050	7.0161
10238950	3933050	4.35992
10239050	3933050	11.381
10239150	3933050	17.7852
10239250	3933050	14.9221
10239350	3933050	17.185
10239450	3933050	10.4625
10239550	3933050	16.2581
10239650	3933050	10.3855
10239750	3933050	6.07317
10239850	3933050	8.71985
10239950	3933050	13.9299
10240050	3933050	12.2252
10240150	3933050	8.03336
10240250	3933050	6.31251
10240350	3933050	6.61198
10240450	3933050	11.1457
10240550	3933050	6.82094
10240650	3933050	0.357266
10240850	3933050	0.0671988
10240950	3933050	0.200578
10241050	3933050	0.228408
10241150	3933050	0.0539627
10241550	3933050	0.123198
10241650	3933050	0.10521
10241750	3933050	4.88137
10241850	3933050	10.9283
10241950	3933050	4.31237
10242050	3933050	9.33749
10242150	3933050	5.92459
10242250	3933050	8.17019
10242350	3933050	8.09298
10242450	3933050	8.27929
10242550	3933050	2.98919
10242650	3933050	0.140074
10244250	3933050	7.58033
10244350	3933050	4.09008
10245150	3933050	0.267563
10245250	3933050	4.18406
10245350	3933050	0.635698
10246650	3933050	0.245966
10246750	3933050	1.02391
10246850	3933050	3.70547
10246950	3933050	4.62882
10247050	3933050	8.38821
10247150	3933050	7.96531
10247250	3933050	9.81548
10247350	3933050	15.7913
10247450	3933050	5.09198
10247550	3933050	9.3798
10247650	3933050	0.0585193
10218050	3932950	10.3928
10218150	3932950	10.2408
10218250	3932950	10.4927
10218350	3932950	8.47918
10218450	3932950	5.14608
10218550	3932950	9.82918
10218650	3932950	28.2248
10218750	3932950	35.5176
10218850	3932950	22.0954
10218950	3932950	24.5654
10219050	3932950	7.1357
10219150	3932950	3.07837
10219250	3932950	11.1749
10219350	3932950	9.985
10219450	3932950	10.2098
10219550	3932950	11.5622
10219650	3932950	11.4587
10219750	3932950	8.97425
10219850	3932950	10.3062
10219950	3932950	9.0483
10220050	3932950	9.03035
10220150	3932950	10.2203
10220250	3932950	7.39904
10220350	3932950	7.55513
10220450	3932950	6.64371
10220550	3932950	6.4671
10220650	3932950	6.25936
10220750	3932950	18.447
10220850	3932950	23.8926
10220950	3932950	7.56364
10221050	3932950	7.42352
10221150	3932950	5.04646
10221250	3932950	6.17014
10221350	3932950	6.98194
10221450	3932950	6.67439
10221550	3932950	4.53294
10221650	3932950	7.83544
10221750	3932950	6.06049
10221850	3932950	7.27483
10221950	3932950	6.68905
10222050	3932950	6.13135
10222150	3932950	7.05724
10222250	3932950	6.94584
10222350	3932950	10.7807
10222450	3932950	6.66483
10222550	3932950	5.12739
10222650	3932950	5.36504
10222750	3932950	6.07444
10222850	3932950	5.27982
10222950	3932950	3.99635
10223050	3932950	3.30899
10223150	3932950	3.86747
10223250	3932950	5.81734
10223350	3932950	4.55762
10223450	3932950	4.45826
10223550	3932950	19.0782
10223650	3932950	12.6968
10223750	3932950	9.35478
10223850	3932950	12.8757
10223950	3932950	5.97262
10224050	3932950	4.41315
10224150	3932950	0.120308
10224250	3932950	0.791579
10224350	3932950	3.19507
10224450	3932950	4.57612
10224550	3932950	5.00069
10224650	3932950	15.6786
10224750	3932950	4.06724
10224850	3932950	3.25197
10224950	3932950	5.73671
10225050	3932950	6.69512
10225150	3932950	5.48186
10225250	3932950	6.71764
10225350	3932950	13.4602
10225450	3932950	10.8547
10225550	3932950	8.6519
10225650	3932950	6.46085
10225750	3932950	6.98068
10225850	3932950	5.60177
10225950	3932950	4.31825
10226050	3932950	6.08823
10226150	3932950	6.20634
10226250	3932950	6.02586
10226350	3932950	10.4318
10226450	3932950	8.86162
10226550	3932950	10.253
10226650	3932950	0.948921
10226750	3932950	32.7368
10226850	3932950	8.94291
10226950	3932950	11.5719
10227050	3932950	7.21792
10227150	3932950	8.93449
10227250	3932950	8.20821
10227350	3932950	7.16316
10227450	3932950	3.93298
10227550	3932950	6.82122
10227650	3932950	5.95235
10227750	3932950	11.7459
10227850	3932950	2.55818
10227950	3932950	7.58132
10228050	3932950	16.0799
10228150	3932950	11.3775
10228350	3932950	0.111284
10228450	3932950	1.48595
10228550	3932950	8.89977
10228650	3932950	10.418
10228750	3932950	17.4738
10228850	3932950	13.7661
10228950	3932950	11.2881
[truncated: 69,487 more rows]

## Sheet: Fig_4a
x	y	percent_building	percent_mobility	percent_biomass
6425000	4855000	0.0088792	0.746609	0.244512
6435000	4855000	0.00202942	0.571078	0.426893
6445000	4845000	0.523162	0.27789	0.198949
6455000	4845000	0.2895	0.494962	0.215538
6465000	4845000	0.171205	0.257555	0.57124
6475000	4845000	0.127265	0.245795	0.62694
6295000	4835000	0.0976153	0.243154	0.65923
6305000	4835000	0.172159	0.28731	0.540531
6425000	4835000	0.000394291	0.0230632	0.976543
6445000	4835000	0.491574	0.414112	0.0943149
6455000	4835000	0.394017	0.444858	0.161125
6465000	4835000	0.533591	0.355955	0.110454
6475000	4835000	0.563555	0.358094	0.0783504
6485000	4835000	0.250356	0.422676	0.326969
6495000	4835000	0.0469712	0.124032	0.828997
6505000	4835000	0	0.0062053	0.993795
6295000	4825000	0.00779745	0.0759181	0.916284
6305000	4825000	0.0113971	0.113493	0.87511
6405000	4825000	0.0190656	0.133743	0.847191
6415000	4825000	0.0335871	0.219123	0.74729
6425000	4825000	0.161804	0.315608	0.522589
6435000	4825000	0.267718	0.375916	0.356366
6445000	4825000	0.34484	0.416504	0.238656
6455000	4825000	0.395331	0.480559	0.12411
6465000	4825000	0.514615	0.365902	0.119483
6475000	4825000	0.340854	0.302354	0.356793
6485000	4825000	0.0543684	0.0952968	0.850335
6495000	4825000	0.078633	0.137306	0.784061
6505000	4825000	0.00289675	0.0438667	0.953237
6515000	4825000	3.19651e-05	0.0150465	0.984922
6525000	4825000	1.68405e-05	0.00300077	0.996982
6535000	4825000	0	0.000406257	0.999594
6285000	4815000	0.000599683	0.0367629	0.962637
6295000	4815000	5.32434e-05	0.0748192	0.925128
6305000	4815000	0.0020848	0.107664	0.890251
6315000	4815000	0.0568011	0.163961	0.779238
6405000	4815000	0.155117	0.272908	0.571975
6415000	4815000	0.117794	0.296468	0.585738
6425000	4815000	0.106022	0.292292	0.601687
6435000	4815000	0.105302	0.240412	0.654285
6445000	4815000	0.272141	0.289361	0.438498
6455000	4815000	0.532482	0.266123	0.201395
6465000	4815000	0.560074	0.353129	0.0867966
6475000	4815000	0.105841	0.133617	0.760542
6485000	4815000	0.0979392	0.169961	0.7321
6495000	4815000	5.51867e-05	0.0168664	0.983078
6505000	4815000	0.0242249	0.0703373	0.905438
6515000	4815000	0.000366082	0.059653	0.939981
6525000	4815000	0.000446872	0.0429549	0.956598
6535000	4815000	1.60517e-05	7.16709e-05	0.999912
6545000	4815000	2.3743e-05	0.00262197	0.997354
6555000	4815000	0	0	1
6565000	4815000	0	0.00276339	0.997237
6285000	4805000	0.000547277	0.0117012	0.987751
6295000	4805000	0.00249276	0.0307606	0.966747
6305000	4805000	0.00162507	0.0641557	0.934219
6315000	4805000	0.0490785	0.0735725	0.877349
6325000	4805000	0.00226176	0.0170787	0.98066
6405000	4805000	0.12067	0.329241	0.550089
6415000	4805000	0.284774	0.395853	0.319373
6425000	4805000	0.144729	0.364775	0.490497
6435000	4805000	0.0510033	0.124371	0.824625
6445000	4805000	0.0990554	0.153147	0.747797
6455000	4805000	0.0939105	0.301365	0.604724
6465000	4805000	0.117801	0.329107	0.553093
6475000	4805000	0.100875	0.160197	0.738929
6485000	4805000	0.0332678	0.0684239	0.898308
6495000	4805000	2.98456e-05	0.0261692	0.973801
6505000	4805000	0.0691908	0.0162658	0.914543
6515000	4805000	0.0280104	0.0118768	0.960113
6525000	4805000	0.00436932	0.11263	0.883001
6535000	4805000	8.08936e-05	0	0.999919
6545000	4805000	0	3.14719e-05	0.999969
6555000	4805000	7.3516e-05	5.12266e-05	0.999875
6565000	4805000	5.36003e-05	0.00814721	0.991799
6575000	4805000	1.18483e-05	0	0.999988
6585000	4805000	0.000123745	0.000855821	0.99902
6595000	4805000	0	0.00246366	0.997536
6285000	4795000	0	0.0105003	0.9895
6295000	4795000	4.81144e-05	0.0123576	0.987594
6305000	4795000	0.0268995	0.0886885	0.884412
6315000	4795000	0.00227266	0.0731321	0.924595
6325000	4795000	0.00255178	0.0569766	0.940472
6335000	4795000	0.000730182	0.111853	0.887416
6415000	4795000	0.116834	0.361917	0.521249
6425000	4795000	0.160332	0.456916	0.382752
6435000	4795000	0.371753	0.327259	0.300988
6445000	4795000	0.476249	0.413853	0.109897
6455000	4795000	0.345963	0.313194	0.340843
6465000	4795000	0.176918	0.406205	0.416878
6475000	4795000	0.0593613	0.158188	0.78245
6485000	4795000	0.000293667	0.0186107	0.981096
6495000	4795000	8.08156e-05	0.00966333	0.990256
6505000	4795000	0.000146612	0.0356508	0.964203
6515000	4795000	0.000480248	0.0413054	0.958214
6525000	4795000	0.000249357	0.0258451	0.973905
6535000	4795000	0.000179775	0	0.99982
6545000	4795000	0.00129908	0	0.998701
6555000	4795000	2.60962e-05	0	0.999974
6565000	4795000	1.70158e-05	0.000190362	0.999793
6575000	4795000	0	0	1
6585000	4795000	1.60918e-05	0.000406719	0.999577
6595000	4795000	0	0.000248154	0.999752
6605000	4795000	0	0.0252371	0.974763
6615000	4795000	0	0.0735704	0.92643
6625000	4795000	0	0	1
6275000	4785000	0.278686	0.297687	0.423626
6285000	4785000	0.0242447	0.137407	0.838348
6295000	4785000	0.133025	0.17278	0.694195
6305000	4785000	0.0423706	0.100773	0.856856
6315000	4785000	0.0134444	0.121936	0.86462
6325000	4785000	0.00217673	0.128513	0.86931
6335000	4785000	0.000494544	0.113356	0.88615
6345000	4785000	0.0406172	0.110059	0.849323
6355000	4785000	0.100592	0.173884	0.725524
6425000	4785000	0.011332	0.0202977	0.96837
6435000	4785000	0.243115	0.2906	0.466286
6445000	4785000	0.311918	0.457029	0.231053
6455000	4785000	0.410907	0.5005	0.0885923
6465000	4785000	0.43974	0.468827	0.0914332
6475000	4785000	0.295294	0.24683	0.457876
6485000	4785000	0.0915944	0.131154	0.777251
6495000	4785000	0	0.0144519	0.985548
6505000	4785000	0.00400809	0.0334852	0.962507
6515000	4785000	0.00552458	0.0453369	0.949138
6525000	4785000	4.66759e-05	0	0.999953
6535000	4785000	1.03e-05	0.00102478	0.998965
6545000	4785000	6.08672e-05	0.00990109	0.990038
6555000	4785000	0.0112761	0.0184558	0.970268
6565000	4785000	5.60322e-05	0.000209816	0.999734
6575000	4785000	0	0	1
6585000	4785000	0	0.0146917	0.985308
6595000	4785000	0	0.0142638	0.985736
6605000	4785000	0	0.00282226	0.997178
6615000	4785000	0	0.151081	0.84892
6625000	4785000	0.000145061	0.0735178	0.926337
6635000	4785000	0	0.00436947	0.99563
6645000	4785000	0	0.0335488	0.966451
6655000	4785000	0	0	1
10415000	4785000	0.141882	0.52002	0.338098
10425000	4785000	0.0323254	0.458212	0.509462
10435000	4785000	0.0231457	0.288789	0.688065
6285000	4775000	0.000878639	0.058126	0.940995
6295000	4775000	0.0389316	0.167986	0.793083
6305000	4775000	0.00143696	0.0245986	0.973964
6315000	4775000	0.000182875	0.0528665	0.946951
6325000	4775000	0.000196374	0.098987	0.900817
6335000	4775000	0.000606976	0.0902944	0.909099
6345000	4775000	0.00508816	0.0927893	0.902122
6355000	4775000	0.0726166	0.183935	0.743448
6365000	4775000	0.323277	0.397042	0.279681
6375000	4775000	0.467194	0.454075	0.0787312
6385000	4775000	0	0	1
6395000	4775000	0.158828	0.841171	0
6425000	4775000	0.440224	0.267317	0.292458
6435000	4775000	0.442895	0.475172	0.0819327
6445000	4775000	0.405611	0.271081	0.323308
6455000	4775000	0.456216	0.451726	0.0920581
6465000	4775000	0.455854	0.348907	0.19524
6475000	4775000	0.0352496	0.0811293	0.883621
6485000	4775000	0.0421871	0.0730477	0.884765
6495000	4775000	0.0813622	0.111669	0.806969
6505000	4775000	0.0927985	0.178172	0.729029
6515000	4775000	0.000585356	0.0139999	0.985415
6525000	4775000	0.00229899	0.0210515	0.97665
6535000	4775000	0.000336218	0.0586518	0.941012
6545000	4775000	0.0190926	0.0752942	0.905613
6555000	4775000	0.00437976	0.0749036	0.920717
6565000	4775000	0	0.0610933	0.938907
6575000	4775000	1.68024e-05	0.0138717	0.986111
6585000	4775000	5.14262e-05	0.0532029	0.946746
6595000	4775000	3.12512e-06	0.0278451	0.972152
6605000	4775000	0	0.0109816	0.989018
6615000	4775000	3.11963e-05	0.0299414	0.970027
6625000	4775000	0	0.0711415	0.928858
6635000	4775000	5.92951e-06	0.0130627	0.986931
6645000	4775000	0	0.0372945	0.962706
6655000	4775000	0	0.0349196	0.96508
6665000	4775000	0.0116134	0.139495	0.848892
6675000	4775000	0.000908303	0.187977	0.811115
6685000	4775000	0.0383469	0.312761	0.648893
10405000	4775000	0.00424313	0.252261	0.743496
10415000	4775000	0.136537	0.499156	0.364308
10425000	4775000	0.189883	0.310195	0.499922
10435000	4775000	0.0169747	0.198483	0.784542
10445000	4775000	0.102032	0.408989	0.48898
10455000	4775000	0.166693	0.395314	0.437994
6285000	4765000	0.000403869	0.0832647	0.916332
6295000	4765000	0.000216037	0.0997313	0.900053
6305000	4765000	0.00501455	0.122744	0.872241
6315000	4765000	0.000414549	0.00105793	0.998528
6325000	4765000	0.000640607	0.00180006	0.997559
6335000	4765000	0.000985673	0.0156028	0.983411
6345000	4765000	2.78066e-05	2.69312e-05	0.999945
6355000	4765000	0.00157207	0.0256998	0.972728
6365000	4765000	0.0150175	0.0447439	0.940239
6375000	4765000	0.196223	0.29341	0.510367
6385000	4765000	0.275427	0.50164	0.222933
6395000	4765000	0.433487	0.488557	0.0779563
6405000	4765000	0.000713189	0.0671128	0.932174
6425000	4765000	0.373019	0.430783	0.196198
6435000	4765000	0.338626	0.303643	0.357731
6445000	4765000	0.401978	0.340875	0.257147
6455000	4765000	0.237253	0.470246	0.292501
6465000	4765000	0.06351	0.160494	0.775995
6475000	4765000	0.00482629	0.0501382	0.945036
6485000	4765000	1.18304e-05	0.0235005	0.976488
6495000	4765000	2.43331e-05	0.0220556	0.97792
6505000	4765000	0.00187149	0.0380145	0.960114
6515000	4765000	0.0188519	0.131485	0.849663
6525000	4765000	0.0256789	0.096914	0.877407
6535000	4765000	0.00129306	0.0340811	0.964626
6545000	4765000	0.00152504	0.00401346	0.994461
6555000	4765000	0.000351918	0.000346367	0.999302
6565000	4765000	3.93196e-05	0	0.999961
6575000	4765000	0.000512033	0.0685405	0.930947
6585000	4765000	4.05691e-05	0.0350453	0.964914
6595000	4765000	5.24813e-05	0.00621307	0.993735
6605000	4765000	0	0.000221794	0.999778
6615000	4765000	0.000192507	0.0307084	0.969099
6625000	4765000	0	0.0384655	0.961535
6635000	4765000	0.000183271	0.0632428	0.936574
6645000	4765000	1.82918e-05	0.0854514	0.91453
6655000	4765000	7.3053e-05	0.0931731	0.906754
6665000	4765000	0.0282578	0.176122	0.79562
6675000	4765000	0.138324	0.373024	0.488652
6685000	4765000	0.298632	0.381122	0.320246
6695000	4765000	0.0283258	0.218741	0.752933
6705000	4765000	0.0106755	0.13424	0.855085
6715000	4765000	0.00126162	0.0435822	0.955156
6725000	4765000	0	0.0116808	0.988319
10345000	4765000	4.32982e-05	0.138542	0.861415
10355000	4765000	6.92846e-05	0.178277	0.821654
10365000	4765000	0	0.0591524	0.940848
10395000	4765000	0.0305982	0.205183	0.764219
10405000	4765000	0.167264	0.499337	0.333399
10415000	4765000	0.0707714	0.334564	0.594665
10425000	4765000	0.077941	0.277556	0.644503
10435000	4765000	0.0254907	0.237017	0.737492
10445000	4765000	0.0022947	0.206714	0.790991
10455000	4765000	0.0305485	0.297832	0.67162
10465000	4765000	0.0397728	0.334102	0.626125
6285000	4755000	0.00843823	0.225139	0.766423
6295000	4755000	0.00314826	0.113684	0.883168
6305000	4755000	0.000243751	0.0775127	0.922243
6315000	4755000	0.0010336	0.0577067	0.94126
6325000	4755000	0.00129755	0.0209458	0.977757
6335000	4755000	4.28852e-05	7.40081e-06	0.99995
6345000	4755000	0.000504587	4.0831e-05	0.999454
6355000	4755000	0.0272638	4.61858e-05	0.97269
6365000	4755000	0.000805516	0.0437202	0.955474
6375000	4755000	0.00574899	0.0395822	0.954669
6385000	4755000	0.0680776	0.122047	0.809875
6395000	4755000	0.214322	0.349371	0.436307
6405000	4755000	0.206689	0.277158	0.516153
6415000	4755000	0.443596	0.402999	0.153405
6425000	4755000	0.143927	0.272657	0.583416
6435000	4755000	0.377715	0.340768	0.281517
6445000	4755000	0.381285	0.291497	0.327217
6455000	4755000	0.352188	0.418174	0.229638
6465000	4755000	0.196318	0.293118	0.510563
6475000	4755000	0.0895338	0.132903	0.777563
6485000	4755000	0.0446143	0.0949494	0.860436
6495000	4755000	0.000386077	0.00981382	0.9898
6505000	4755000	0.00028132	0.0213708	0.978348
6515000	4755000	0.00283546	0.0681393	0.929025
6525000	4755000	0.000122068	0.0194534	0.980425
6535000	4755000	0.000239095	0.00806597	0.991695
6545000	4755000	0.000172046	0.0261466	0.973681
6555000	4755000	0.000100687	0.00310416	0.996795
6565000	4755000	0.000135173	0.00210571	0.997759
6575000	4755000	7.18884e-05	0.0962519	0.903676
6585000	4755000	0.000120044	0.100598	0.899282
6595000	4755000	0.0215791	0.158597	0.819824
6605000	4755000	0.00761923	0.0832013	0.909179
6615000	4755000	0	0.0750097	0.92499
6625000	4755000	0	0.11123	0.88877
6635000	4755000	0	0.0778709	0.922129
6645000	4755000	0	0.0670832	0.932917
6655000	4755000	0.00129329	0.0812115	0.917495
6665000	4755000	0.0667972	0.299006	0.634197
6675000	4755000	0.143667	0.491649	0.364684
6685000	4755000	0.0275747	0.17528	0.797145
6695000	4755000	0.027865	0.183601	0.788534
6705000	4755000	0.0356156	0.22549	0.738894
6715000	4755000	0.00440295	0.0902416	0.905355
6725000	4755000	0.0329153	0.257724	0.709361
6735000	4755000	0.00191111	0.191609	0.80648
6745000	4755000	0.00736343	0.183073	0.809564
6755000	4755000	0	0.164771	0.835229
10345000	4755000	0.000177817	0.033521	0.966301
10355000	4755000	0	0.0202418	0.979758
10365000	4755000	0	0.018791	0.981209
10375000	4755000	0	0.00114684	0.998853
10385000	4755000	0.0203033	0.137913	0.841784
10395000	4755000	0.0315296	0.153787	0.814684
10405000	4755000	0.0981178	0.320787	0.581095
10415000	4755000	0.000396957	0.156211	0.843392
10425000	4755000	0.0412546	0.251439	0.707306
10435000	4755000	0.0246092	0.253831	0.721559
10445000	4755000	0.0511566	0.177124	0.77172
10455000	4755000	0.0698707	0.217291	0.712838
10465000	4755000	0.174121	0.629904	0.195976
10475000	4755000	0.0429231	0.088143	0.868934
6285000	4745000	0.00732858	0.18974	0.802932
6295000	4745000	0.000832121	0.0578455	0.941322
6305000	4745000	0.00930305	0.0708079	0.919889
6315000	4745000	0.000137683	0.0456576	0.954205
6325000	4745000	8.56405e-05	0.0119388	0.987976
6335000	4745000	0.000578443	0	0.999422
6345000	4745000	0.000241946	0	0.999758
6355000	4745000	0.0333449	0	0.966655
6365000	4745000	0	0	1
6375000	4745000	0.00103642	0	0.998964
6385000	4745000	0.00866203	0.0373059	0.954032
6395000	4745000	0.000378941	0.0710013	0.92862
6405000	4745000	0.0346194	0.234142	0.731238
6415000	4745000	0.274313	0.340202	0.385484
6425000	4745000	0.306386	0.275207	0.418407
6435000	4745000	0.286741	0.219607	0.493652
6445000	4745000	0.267203	0.306785	0.426012
6455000	4745000	0.372145	0.387006	0.240849
6465000	4745000	0.429344	0.427356	0.1433
6475000	4745000	0.115415	0.125065	0.759521
6485000	4745000	0.0102106	0.0513966	0.938393
6495000	4745000	0.0397217	0.0804563	0.879822
6505000	4745000	0.104031	0.171933	0.724036
6515000	4745000	0.0163708	0.072945	0.910684
6525000	4745000	0.000285466	0.014728	0.984987
6535000	4745000	1.86657e-05	0	0.999981
6545000	4745000	0.000223917	0	0.999776
6555000	4745000	0.000125061	0.00260189	0.997273
6565000	4745000	6.5701e-05	0.00144883	0.998485
6575000	4745000	4.63329e-05	0.0828782	0.917075
6585000	4745000	0.000262234	0.114175	0.885563
6595000	4745000	0	0.00406268	0.995937
6605000	4745000	0.0422615	0.177372	0.780367
6615000	4745000	0.0140941	0.166692	0.819214
6625000	4745000	0	0.096291	0.903709
6635000	4745000	0	0.0845547	0.915445
6645000	4745000	0	0.11254	0.88746
6655000	4745000	0.00340317	0.102035	0.894562
6665000	4745000	0.0273804	0.243633	0.728987
6675000	4745000	0.378715	0.556587	0.0646987
6685000	4745000	0.0308985	0.220431	0.748671
6695000	4745000	0.00478088	0.0904003	0.904819
6705000	4745000	0.00299355	0.169938	0.827068
6715000	4745000	0.0063097	0.116427	0.877263
6725000	4745000	0.00795557	0.122989	0.869055
6735000	4745000	0.0517901	0.262173	0.686037
6745000	4745000	0.0165453	0.210246	0.773209
6755000	4745000	2.49053e-05	0.115398	0.884577
6765000	4745000	0.0065567	0.265487	0.727956
6775000	4745000	7.24124e-05	0.0588465	0.941081
6785000	4745000	0	0.0330536	0.966946
6795000	4745000	0	0.0374766	0.962523
10345000	4745000	0.000285846	0.0381235	0.96159
10355000	4745000	3.87425e-05	0.026613	0.973348
10365000	4745000	0	0.0370128	0.962987
10375000	4745000	0	0.0660658	0.933934
10385000	4745000	0.0538095	0.154138	0.792053
10395000	4745000	0.000600712	0.0443072	0.955092
10405000	4745000	0.105668	0.215227	0.679105
10415000	4745000	0.0292247	0.0957074	0.875068
10425000	4745000	0.000281995	0.106167	0.893551
10435000	4745000	0.00479278	0.158835	0.836372
10445000	4745000	0.0640016	0.214259	0.72174
10455000	4745000	0.289408	0.424849	0.285744
10465000	4745000	0.225655	0.400489	0.373856
10475000	4745000	0.0975343	0.304583	0.597883
6285000	4735000	0.0103064	0.157033	0.832661
6295000	4735000	0.00474821	0.112205	0.883047
6305000	4735000	4.09731e-05	0.0750062	0.924953
6315000	4735000	0.000387957	0.0641493	0.935463
6325000	4735000	0.000190569	0.00869038	0.991119
6335000	4735000	0.000634249	0	0.999366
6345000	4735000	4.13114e-05	0	0.999959
6355000	4735000	0.0232155	0	0.976784
6365000	4735000	0.000478264	0	0.999522
6375000	4735000	0.0128962	0	0.987104
6385000	4735000	0.000155497	0.00781394	0.992031
6395000	4735000	0.00958812	0.0862933	0.904118
6405000	4735000	0.0370567	0.229128	0.733815
6415000	4735000	0.266921	0.227794	0.505286
6425000	4735000	0.288511	0.19932	0.51217
6435000	4735000	0.326407	0.324783	0.34881
6445000	4735000	0.291071	0.269375	0.439554
6455000	4735000	0.455659	0.444125	0.100215
6465000	4735000	0.410043	0.333878	0.256079
6475000	4735000	0.213619	0.189542	0.596839
6485000	4735000	0.00734293	0.0552838	0.937373
6495000	4735000	7.08503e-05	0.00758691	0.992342
6505000	4735000	0.00336622	0.0461123	0.950522
6515000	4735000	2.91582e-06	0.0353521	0.964645
6525000	4735000	0.000138401	0.021465	0.978397
6535000	4735000	3.49863e-05	0.00840146	0.991563
6545000	4735000	0.0008425	0	0.999157
6555000	4735000	0.000165264	0	0.999835
6565000	4735000	0.00449398	0.0151691	0.980337
6575000	4735000	0.00295773	0.0267237	0.970319
6585000	4735000	0.000254203	0.0404909	0.959255
6595000	4735000	0	0.0150959	0.984904
6605000	4735000	0.0332964	0.183852	0.782852
6615000	4735000	0.159711	0.369616	0.470672
6625000	4735000	0	0.023458	0.976542
6635000	4735000	2.3948e-05	0.112257	0.887719
6645000	4735000	0.0399441	0.151758	0.808298
6655000	4735000	0.027352	0.191857	0.78079
6665000	4735000	0.125145	0.555938	0.318916
6675000	4735000	0.1327	0.500046	0.367254
6685000	4735000	0.0209429	0.312603	0.666454
6695000	4735000	0.00742208	0.207507	0.785071
6705000	4735000	0.0135575	0.1984	0.788043
6715000	4735000	0.00584411	0.121128	0.873028
6725000	4735000	0.0159216	0.144675	0.839403
6735000	4735000	0.0619411	0.279274	0.658785
6745000	4735000	0.00168519	0.170222	0.828093
6755000	4735000	0	0.0934226	0.906577
6765000	4735000	0.0325649	0.201172	0.766263
6775000	4735000	0.00406709	0.150905	0.845028
6785000	4735000	0	0.0581583	0.941842
6795000	4735000	0.0106927	0.130515	0.858793
6805000	4735000	0.00639631	0.154847	0.838757
6815000	4735000	0.00780987	0.0950999	0.89709
6825000	4735000	0	0.0100151	0.989985
10335000	4735000	0	0	1
10345000	4735000	0	0.0463689	0.953631
10355000	4735000	0.000104636	0.0463345	0.953561
10365000	4735000	0.0068488	0.0577355	0.935416
10375000	4735000	0.0473294	0.10673	0.845941
10385000	4735000	0.00750992	0.0783989	0.914091
10395000	4735000	0	0.0298578	0.970142
10405000	4735000	0.00250918	0.0498154	0.947675
10415000	4735000	0.0239459	0.263023	0.713031
10425000	4735000	8.15872e-05	0.121924	0.877995
10435000	4735000	0.00500047	0.124104	0.870896
10445000	4735000	0.0562718	0.250755	0.692974
10455000	4735000	0.318468	0.360532	0.321
10465000	4735000	0.168729	0.462322	0.36895
10475000	4735000	0.288356	0.429977	0.281667
10485000	4735000	0.00104231	0.0247844	0.974173
6285000	4725000	6.0225e-05	0.0261646	0.973775
6295000	4725000	3.56252e-05	0.0769263	0.923038
6305000	4725000	0.00111152	0.157477	0.841411
6315000	4725000	0.000145618	0.0967388	0.903116
6325000	4725000	0.000443251	0.0402234	0.959333
6335000	4725000	0.000227876	0.00243089	0.997341
6345000	4725000	0.000707125	3.49887e-05	0.999258
6355000	4725000	0.00178574	5.14534e-05	0.998163
6365000	4725000	0.000171586	0.00149261	0.998336
6375000	4725000	0.0260877	0.0042166	0.969696
6385000	4725000	0.00559162	0.0216247	0.972784
6395000	4725000	0.0575268	0.185375	0.757099
6405000	4725000	0.0565091	0.173731	0.769759
6415000	4725000	0.166095	0.262162	0.571743
6425000	4725000	0.322928	0.271857	0.405215
6435000	4725000	0.25172	0.228111	0.52017
6445000	4725000	0.576166	0.386151	0.0376836
6455000	4725000	0.48261	0.465796	0.0515942
6465000	4725000	0.439783	0.314052	0.246165
6475000	4725000	0.0765555	0.113872	0.809573
6485000	4725000	0.00554805	0.0488562	0.945596
6495000	4725000	0.000389177	0.059479	0.940132
6505000	4725000	0.00108357	0.0300717	0.968845
6515000	4725000	0.000898013	0.0568282	0.942274
6525000	4725000	1.24391e-05	0.00225463	0.997733
6535000	4725000	0.000196303	3.44213e-05	0.999769
6545000	4725000	6.6865e-05	0.000289028	0.999644
6555000	4725000	1.76121e-05	0.00390292	0.996079
6565000	4725000	5.60803e-05	0	0.999944
6575000	4725000	0.0150607	0.0223187	0.962621
6585000	4725000	5.8225e-05	0.0118487	0.988093
6595000	4725000	0.00536451	0.0849509	0.909685
6605000	4725000	0.0392743	0.157906	0.80282
6615000	4725000	0.144548	0.451759	0.403692
6625000	4725000	0.000894352	0.116241	0.882865
6635000	4725000	0	0.0803768	0.919623
6645000	4725000	0.0113597	0.16843	0.82021
6655000	4725000	0.0171683	0.257282	0.72555
6665000	4725000	0.0875173	0.472368	0.440114
6675000	4725000	0.00868606	0.163467	0.827847
6685000	4725000	0.00827057	0.233729	0.758001
6695000	4725000	0.0238835	0.188052	0.788064
6705000	4725000	0.00457279	0.142756	0.852672
6715000	4725000	0.0277508	0.178714	0.793535
6725000	4725000	0.102284	0.362795	0.534921
6735000	4725000	0.0157462	0.245585	0.738668
6745000	4725000	0	0.0471599	0.95284
6755000	4725000	0	0.0746835	0.925316
6765000	4725000	0.0280668	0.232658	0.739275
6775000	4725000	0.0139133	0.188925	0.797162
6785000	4725000	0.0274156	0.284919	0.687665
6795000	4725000	0.0561436	0.291771	0.652086
6805000	4725000	0.00673207	0.173243	0.820025
6815000	4725000	0.00259082	0.078433	0.918976
6825000	4725000	0.00523797	0.08131	0.913452
6835000	4725000	0.0010398	0.0572725	0.941688
6845000	4725000	0.0403336	0.00230993	0.957356
6855000	4725000	0	0.00197479	0.998025
6865000	4725000	0	0.0025448	0.997455
10335000	4725000	0	6.47048e-05	0.999935
10345000	4725000	0	0.0404344	0.959566
10355000	4725000	1.51095e-05	0.0414905	0.958494
10365000	4725000	1.17698e-05	0.0500113	0.949977
10375000	4725000	0	0.0650218	0.934978
10385000	4725000	0	0.0479258	0.952074
10395000	4725000	0.000369258	0.0247864	0.974844
10405000	4725000	0	0.0454568	0.954543
10415000	4725000	0.000105061	0.0662021	0.933693
10425000	4725000	0.00443282	0.174596	0.820971
10435000	4725000	0	0.104811	0.895189
10445000	4725000	0.0138682	0.125412	0.86072
10455000	4725000	0.203217	0.375199	0.421584
10465000	4725000	0.383999	0.50681	0.109191
10475000	4725000	0.2892	0.372832	0.337967
10485000	4725000	0.04009	0.156327	0.803583
6285000	4715000	0.0292902	0.0892173	0.881492
6295000	4715000	3.0284e-06	0.0390015	0.960995
6305000	4715000	0.00771834	0.054091	0.938191
6315000	4715000	0.0324335	0.110295	0.857272
6325000	4715000	0.00858681	0.0400052	0.951408
6335000	4715000	9.61786e-05	0.0292784	0.970625
6345000	4715000	0.00112064	0.00317066	0.995709
6355000	4715000	0	0	1
6365000	4715000	0.0011229	0.0100443	0.988833
6375000	4715000	0.0112603	0.025534	0.963206
6385000	4715000	0.0319173	0.0977991	0.870284
6395000	4715000	0.108784	0.2377	0.653515
6405000	4715000	0.255228	0.379795	0.364977
6415000	4715000	0.410232	0.353874	0.235894
6425000	4715000	0.415211	0.256083	0.328706
6435000	4715000	0.612554	0.343241	0.0442047
6445000	4715000	0.607643	0.350566	0.0417907
6455000	4715000	0.552039	0.339872	0.108089
6465000	4715000	0.378453	0.310682	0.310864
6475000	4715000	0.0694057	0.107665	0.822929
6485000	4715000	0.00356061	0.0417566	0.954683
6495000	4715000	0.000539347	0.0176947	0.981766
6505000	4715000	0.00314124	0.0393262	0.957533
6515000	4715000	0.000831305	0.0297756	0.969393
6525000	4715000	2.65442e-05	0.00489719	0.995076
6535000	4715000	0.00271958	0	0.99728
6545000	4715000	3.7285e-05	4.03596e-05	0.999922
6555000	4715000	0.000281519	0.0224997	0.977219
6565000	4715000	0.0154406	0.0277734	0.956786
6575000	4715000	0.000942773	0.0130423	0.986015
6585000	4715000	1.82663e-05	0.0215043	0.978477
6595000	4715000	0	0.0328937	0.967106
6605000	4715000	0.00172794	0.0712862	0.926986
6615000	4715000	0.174879	0.408524	0.416598
6625000	4715000	0.00527866	0.150635	0.844086
6635000	4715000	0.00171297	0.161809	0.836478
6645000	4715000	0.0211092	0.183261	0.79563
6655000	4715000	0.465338	0.437381	0.0972806
6665000	4715000	0.146641	0.409424	0.443935
6675000	4715000	0.0141204	0.183307	0.802572
6685000	4715000	0.002644	0.146264	0.851092
6695000	4715000	0.0122894	0.128655	0.859055
6705000	4715000	0.00703842	0.157014	0.835947
6715000	4715000	0.0237796	0.145531	0.830689
6725000	4715000	0.155111	0.298924	0.545966
6735000	4715000	0.0141953	0.105131	0.880674
6745000	4715000	0	0.0517181	0.948282
6755000	4715000	0.00539796	0.117813	0.876789
6765000	4715000	0.0350554	0.269198	0.695747
6775000	4715000	0.0500882	0.344595	0.605317
6785000	4715000	0.0177944	0.142817	0.839389
6795000	4715000	0.0162306	0.141469	0.842301
6805000	4715000	0.019855	0.147277	0.832868
6815000	4715000	0	0.0317446	0.968255
6825000	4715000	0.0636853	0.197788	0.738526
6835000	4715000	0	0.0174782	0.982522
6845000	4715000	0	0.0263868	0.973613
6855000	4715000	5.47211e-07	0.0287112	0.971288
6865000	4715000	3.26273e-06	0.0990124	0.900984
6875000	4715000	0	0.0957827	0.904217
6885000	4715000	0.0162583	0.185666	0.798075
6895000	4715000	0.00914121	0.0641799	0.926679
6905000	4715000	0	0.000428641	0.999571
10335000	4715000	4.24858e-05	0.0155307	0.984427
10345000	4715000	0	0.0603836	0.939616
10355000	4715000	0.000417709	0.0351353	0.964447
10365000	4715000	0	0.064	0.936
10375000	4715000	0.00012854	0.0383254	0.961546
10385000	4715000	0	0.0475825	0.952418
10395000	4715000	5.94452e-05	0.0321322	0.967808
10405000	4715000	0.00134756	0.0494079	0.949245
10415000	4715000	0	0.0513352	0.948665
10425000	4715000	0.0475954	0.182145	0.770259
10435000	4715000	0.00822973	0.132753	0.859017
10445000	4715000	0.0194903	0.145526	0.834984
10455000	4715000	0.144927	0.266726	0.588348
10465000	4715000	0.149274	0.284883	0.565843
10475000	4715000	0.144156	0.331806	0.524038
10485000	4715000	0.0966024	0.259154	0.644243
6285000	4705000	0.0236929	0.142473	0.833834
6295000	4705000	0.000590995	0.0808092	0.9186
6305000	4705000	0.00477142	0.110464	0.884764
6315000	4705000	0.00857508	0.0755227	0.915902
6325000	4705000	0.000229895	0.0730892	0.926681
6335000	4705000	0.00100284	0.0461677	0.95283
6345000	4705000	0.00082172	0.0248343	0.974344
6355000	4705000	0.00699192	0.0315238	0.961484
6365000	4705000	0.00536822	0.0849617	0.90967
6375000	4705000	0.00884439	0.136359	0.854797
6385000	4705000	0.0884577	0.212765	0.698778
6395000	4705000	0.250533	0.207424	0.542043
6405000	4705000	0.479626	0.38118	0.139193
6415000	4705000	0.504038	0.280438	0.215524
6425000	4705000	0.481885	0.288024	0.230091
6435000	4705000	0.618938	0.347537	0.033525
6445000	4705000	0.598943	0.342826	0.0582307
6455000	4705000	0.397315	0.384734	0.217951
6465000	4705000	0.379658	0.335293	0.285049
6475000	4705000	0.245906	0.222378	0.531716
6485000	4705000	0.105787	0.157623	0.736591
6495000	4705000	0.00129571	0.00492469	0.99378
6505000	4705000	0.0130432	0.00306702	0.98389
6515000	4705000	0.00030175	0.00509724	0.994601
6525000	4705000	0.000171761	0.00331588	0.996512
6535000	4705000	9.27313e-05	0	0.999907
6545000	4705000	0.000286494	0	0.999714
6555000	4705000	0.000933414	0.0190501	0.980016
6565000	4705000	0	0	1
6575000	4705000	0.000475191	0	0.999525
6585000	4705000	0	0	1
6595000	4705000	0	0.018037	0.981963
6605000	4705000	0.0284795	0.138923	0.832598
6615000	4705000	0.0439852	0.143502	0.812513
6625000	4705000	0	0.118425	0.881575
6635000	4705000	0.0300032	0.22034	0.749657
6645000	4705000	0.18122	0.552387	0.266393
6655000	4705000	0.363874	0.528102	0.108024
6665000	4705000	0.0680643	0.357391	0.574545
6675000	4705000	0.00164947	0.19691	0.80144
6685000	4705000	0.000979833	0.0812416	0.917779
6695000	4705000	0.000215324	0.100785	0.899
6705000	4705000	0.000175515	0.109273	0.890551
6715000	4705000	0.00280067	0.157449	0.83975
6725000	4705000	0.000313783	0.173281	0.826406
6735000	4705000	0	0.109641	0.890359
6745000	4705000	0.00023625	0.121954	0.877809
6755000	4705000	0.000260024	0.167278	0.832462
6765000	4705000	0.203906	0.43423	0.361865
6775000	4705000	0.0667038	0.238454	0.694842
6785000	4705000	0.00798555	0.0937219	0.898293
6795000	4705000	0.003826	0.0889453	0.907229
6805000	4705000	0.000466606	0.11241	0.887123
6815000	4705000	0.0737764	0.246349	0.679874
6825000	4705000	0.00340063	0.0780476	0.918552
6835000	4705000	0	0.114955	0.885045
6845000	4705000	0.00281489	0.0576492	0.939536
6855000	4705000	0.000110859	0.044993	0.954896
6865000	4705000	1.30916e-05	0.0733213	0.926666
6875000	4705000	0.00048716	0.0893385	0.910174
6885000	4705000	0.0122103	0.0769565	0.910833
6895000	4705000	0.0461446	0.28572	0.668136
6905000	4705000	0.00872848	0.168584	0.822688
6915000	4705000	0.0072643	0.154764	0.837971
6925000	4705000	0	0.0155888	0.984411
6935000	4705000	0	0.00105636	0.998944
10335000	4705000	0.000235074	0.0313942	0.968371
10345000	4705000	0.000176511	0.04748	0.952343
10355000	4705000	9.57207e-05	0.0387461	0.961158
10365000	4705000	0.000139303	0.0593045	0.940556
10375000	4705000	3.67402e-05	0.0453438	0.954619
10385000	4705000	3.43078e-05	0.0412247	0.958741
10395000	4705000	0.000428535	0.0369695	0.962602
10405000	4705000	0	0.0535881	0.946412
10415000	4705000	6.94928e-05	0.0195567	0.980374
10425000	4705000	0.000120254	0.0431502	0.95673
10435000	4705000	0.0795135	0.276162	0.644324
10445000	4705000	0.0905152	0.223371	0.686114
10455000	4705000	0.014925	0.164341	0.820734
10465000	4705000	0.00253197	0.113956	0.883512
10475000	4705000	0.0230606	0.134596	0.842343
10485000	4705000	0.241142	0.345652	0.413206
10495000	4705000	0.026489	0.134366	0.839145
6285000	4695000	0.0600256	0.152617	0.787357
6295000	4695000	0.00893572	0.0829561	0.908108
6305000	4695000	0.0109747	0.111464	0.877561
6315000	4695000	4.88835e-05	0.0657979	0.934153
6325000	4695000	0.000389504	0.0701517	0.929459
6335000	4695000	0.000250136	0.0668231	0.932927
6345000	4695000	4.45405e-05	0.0735686	0.926387
6355000	4695000	0.000306068	0.0713392	0.928355
6365000	4695000	0.074149	0.220521	0.70533
6375000	4695000	0.0437297	0.212374	0.743896
6385000	4695000	0.0497266	0.163069	0.787205
6395000	4695000	0.160183	0.244148	0.595669
6405000	4695000	0.563746	0.351112	0.0851421
6415000	4695000	0.560113	0.291766	0.148121
6425000	4695000	0.757005	0.227797	0.0151981
6435000	4695000	0.739993	0.246171	0.0138353
6445000	4695000	0.64539	0.314039	0.0405709
6455000	4695000	0.48828	0.292246	0.219474
6465000	4695000	0.237663	0.188303	0.574034
6475000	4695000	0.000632154	0.0614341	0.937934
6485000	4695000	0.0259079	0.12092	0.853172
6495000	4695000	0.0233195	0.114492	0.862188
6505000	4695000	0.00045463	0.0173778	0.982168
6515000	4695000	0.000835247	0.0286853	0.97048
6525000	4695000	4.96404e-05	0.00563427	0.994316
6535000	4695000	8.60529e-05	0.00344084	0.996473
6545000	4695000	0.0016586	0.0107444	0.987597
6555000	4695000	0.00025957	0.0274882	0.972252
6565000	4695000	0.000189101	0.0306155	0.969195
6575000	4695000	0	0.0104421	0.989558
6585000	4695000	2.32298e-05	0.106128	0.893848
6595000	4695000	0	0.0795428	0.920457
6605000	4695000	0.0116809	0.0998385	0.888481
6615000	4695000	0.0393494	0.209739	0.750911
6625000	4695000	0.00532913	0.168434	0.826237
6635000	4695000	0.0682587	0.605124	0.326618
6645000	4695000	0.00887221	0.365505	0.625623
6655000	4695000	0.0194274	0.421266	0.559306
6665000	4695000	0.00239425	0.248787	0.748818
6675000	4695000	0.00511068	0.168322	0.826567
6685000	4695000	0.000182991	0.123596	0.876221
6695000	4695000	1.70532e-05	0.123773	0.87621
6705000	4695000	2.59052e-05	0.130858	0.869116
6715000	4695000	0.00381578	0.147754	0.84843
6725000	4695000	0	0.0698831	0.930117
6735000	4695000	0	0.0678208	0.932179
6745000	4695000	0.00120806	0.0893235	0.909468
6755000	4695000	0.0469743	0.224765	0.72826
6765000	4695000	0.0767213	0.214186	0.709093
6775000	4695000	0.336714	0.371234	0.292051
6785000	4695000	0.0543196	0.116715	0.828966
6795000	4695000	0.00162026	0.0931938	0.905186
6805000	4695000	0.0128639	0.133601	0.853535
6815000	4695000	0.0505609	0.252752	0.696687
6825000	4695000	1.58828e-05	0.0732048	0.926779
6835000	4695000	0	0.0286128	0.971387
6845000	4695000	2.63952e-05	0.0983486	0.901625
6855000	4695000	0.0043071	0.0436422	0.952051
6865000	4695000	0.00030172	0.0787589	0.920939
6875000	4695000	0.000301899	0.0279082	0.97179
6885000	4695000	0.000572004	0.0595682	0.93986
6895000	4695000	0.0758868	0.227546	0.696567
6905000	4695000	0.00819252	0.110721	0.881087
6915000	4695000	0.00240784	0.100485	0.897107
6925000	4695000	7.06364e-06	0.0265631	0.97343
6935000	4695000	0	0.0487002	0.9513
6945000	4695000	0.00389531	0.051652	0.944453
6955000	4695000	0.00177354	0.0436633	0.954563
6965000	4695000	0	0.00983856	0.990161
6975000	4695000	0	0.0149297	0.98507
10335000	4695000	0.00121992	0.0887023	0.910078
10345000	4695000	0.000160729	0.0570676	0.942772
10355000	4695000	0.000903747	0.0518747	0.947222
10365000	4695000	0.000137162	0.0392674	0.960595
10375000	4695000	0	0.017653	0.982347
10385000	4695000	0.000628066	0.0298227	0.969549
10395000	4695000	0	0.0373836	0.962617
10405000	4695000	0.00117636	0.0604808	0.938343
10415000	4695000	0.00126107	0.05908	0.939659
10425000	4695000	0	0.0987782	0.901222
10435000	4695000	0.00137369	0.141794	0.856833
10445000	4695000	0.0369795	0.286363	0.676658
10455000	4695000	0.0031494	0.105433	0.891418
10465000	4695000	3.98586e-05	0.130456	0.869504
10475000	4695000	0.00191041	0.156593	0.841497
10485000	4695000	0.051684	0.182361	0.765955
10495000	4695000	0.0627806	0.199682	0.737537
6275000	4685000	0.161002	0.255143	0.583854
6285000	4685000	0.0500302	0.103415	0.846555
6295000	4685000	0.012538	0.0531016	0.93436
6305000	4685000	0.0071783	0.0904896	0.902332
6315000	4685000	0.000822764	0.0277824	0.971395
6325000	4685000	0.000122664	0.0631259	0.936751
6335000	4685000	0.00480735	0.099246	0.895947
6345000	4685000	0.00106594	0.127863	0.871071
6355000	4685000	0.0371837	0.139398	0.823418
6365000	4685000	0.132597	0.237657	0.629746
6375000	4685000	0.111607	0.227588	0.660805
6385000	4685000	0.294294	0.259311	0.446395
6395000	4685000	0.195392	0.317154	0.487454
6405000	4685000	0.450951	0.351517	0.197532
6415000	4685000	0.418643	0.253594	0.327763
6425000	4685000	0.581265	0.407398	0.0113368
6435000	4685000	0.626194	0.34661	0.0271958
6445000	4685000	0.643631	0.312281	0.0440873
6455000	4685000	0.51227	0.270861	0.216868
6465000	4685000	0.147133	0.181963	0.670904
6475000	4685000	0.00176466	0.0767243	0.921511
6485000	4685000	0.00018498	0.0371451	0.96267
6495000	4685000	0.013844	0.10587	0.880287
6505000	4685000	0.00200273	0.0369789	0.961018
6515000	4685000	0.000100626	0.02851	0.971389
6525000	4685000	5.40497e-05	0.016988	0.982958
6535000	4685000	0.000137963	0.0627068	0.937155
6545000	4685000	0.0084261	0.0369294	0.954644
6555000	4685000	0.000253142	0.0660787	0.933668
6565000	4685000	1.8791e-05	0.0262887	0.973693
6575000	4685000	1.39585e-05	0.0966557	0.90333
6585000	4685000	0.0042428	0.143629	0.852128
6595000	4685000	0.0104018	0.236855	0.752743
6605000	4685000	0.000652264	0.0983848	0.900963
6615000	4685000	0.179104	0.346132	0.474763
6625000	4685000	0.365927	0.477099	0.156975
6635000	4685000	0.180554	0.612839	0.206607
6645000	4685000	0.0157387	0.354519	0.629742
6655000	4685000	0.0152781	0.562797	0.421925
6665000	4685000	0.00279718	0.285128	0.712075
6675000	4685000	4.4387e-05	0.166883	0.833073
6685000	4685000	0	0.174546	0.825453
6695000	4685000	0.00310836	0.124903	0.871988
6705000	4685000	0.00125236	0.126833	0.871915
6715000	4685000	8.55995e-06	0.176696	0.823296
6725000	4685000	0	0.0492008	0.950799
6735000	4685000	1.31278e-06	0.0121533	0.987845
6745000	4685000	0.0117356	0.114164	0.8741
6755000	4685000	0.0650571	0.244121	0.690822
6765000	4685000	0.0537106	0.15848	0.787809
6775000	4685000	0.236844	0.316835	0.446321
6785000	4685000	0.0740032	0.247537	0.67846
6795000	4685000	0.0131748	0.131692	0.855134
6805000	4685000	0.000712269	0.125531	0.873756
6815000	4685000	0.0313592	0.184758	0.783883
6825000	4685000	0.00193438	0.10637	0.891695
6835000	4685000	0	0.0218034	0.978197
6845000	4685000	0.0148238	0.116933	0.868243
6855000	4685000	0.0366167	0.144361	0.819022
6865000	4685000	0.000132651	0.0893027	0.910565
6875000	4685000	1.72035e-05	0.104463	0.89552
6885000	4685000	0.00765491	0.0928303	0.899515
6895000	4685000	0.140567	0.288184	0.571249
6905000	4685000	0.0117211	0.184717	0.803562
6915000	4685000	0.00159652	0.053508	0.944895
6925000	4685000	0.000153386	0.0413481	0.958499
6935000	4685000	0.00191944	0.0853216	0.912759
6945000	4685000	0.00673332	0.07896	0.914307
6955000	4685000	0.000858345	0.0517003	0.947441
6965000	4685000	0.000537343	0.0614047	0.938058
6975000	4685000	0.0135159	0.115333	0.871151
6985000	4685000	0.054341	0.365568	0.580091
6995000	4685000	0.0141935	0.144606	0.841201
7005000	4685000	0	0.0210228	0.978977
7015000	4685000	0	0.00865686	0.991343
10325000	4685000	0	0.0133304	0.98667
10335000	4685000	8.64179e-05	0.0502753	0.949638
10345000	4685000	0.000283577	0.0354247	0.964292
10355000	4685000	5.71207e-05	0.0377049	0.962238
10365000	4685000	8.52505e-05	0.0190735	0.980841
10375000	4685000	0	0.0166446	0.983355
10385000	4685000	0.000786481	0.0461523	0.953061
10395000	4685000	0	0.0477843	0.952216
10405000	4685000	0	0.0492539	0.950746
10415000	4685000	0.0012452	0.0656101	0.933145
10425000	4685000	2.77218e-06	0.0952066	0.904791
10435000	4685000	0	0.0986268	0.901373
10445000	4685000	0.0010987	0.114626	0.884276
10455000	4685000	4.61336e-05	0.201762	0.798192
10465000	4685000	8.44719e-05	0.162294	0.837621
10475000	4685000	7.08475e-05	0.165619	0.83431
10485000	4685000	0.00711757	0.229235	0.763647
10495000	4685000	0.157934	0.298125	0.543941
10505000	4685000	0.000146017	0.0309618	0.968892
6275000	4675000	0.430909	0.435205	0.133886
6285000	4675000	0.0332913	0.157373	0.809335
6295000	4675000	0.0219117	0.10008	0.878008
6305000	4675000	0.0430692	0.0708867	0.886044
6315000	4675000	0.0208576	0.0776058	0.901537
6325000	4675000	0.00426419	0.0916879	0.904048
6335000	4675000	0.0251408	0.151129	0.82373
6345000	4675000	0.0268145	0.224817	0.748368
6355000	4675000	0.142933	0.368065	0.489002
6365000	4675000	0.213477	0.304191	0.482332
6375000	4675000	0.152312	0.223927	0.623762
6385000	4675000	0.267164	0.231507	0.501329
6395000	4675000	0.367105	0.272198	0.360697
6405000	4675000	0.410534	0.347043	0.242423
6415000	4675000	0.346704	0.304155	0.349142
6425000	4675000	0.525839	0.454357	0.0198036
6435000	4675000	0.583663	0.384762	0.0315747
6445000	4675000	0.526312	0.313819	0.159869
6455000	4675000	0.429386	0.294544	0.27607
6465000	4675000	0.209886	0.208178	0.581936
6475000	4675000	0.000752776	0.0692244	0.930023
6485000	4675000	0.00258108	0.0256565	0.971762
6495000	4675000	0.00381587	0.0276045	0.96858
6505000	4675000	0.0242018	0.170397	0.805401
6515000	4675000	0.000376792	0.154266	0.845358
6525000	4675000	0.00822759	0.277892	0.71388
6535000	4675000	0.00515233	0.131932	0.862916
6545000	4675000	0.0527372	0.161201	0.786062
6555000	4675000	0.0614431	0.205495	0.733062
6565000	4675000	0	0.0700433	0.929957
6575000	4675000	0.00860489	0.190297	0.801099
6585000	4675000	0.000208685	0.167438	0.832353
6595000	4675000	0.187379	0.427172	0.385449
6605000	4675000	0.010756	0.29885	0.690394
6615000	4675000	0.0405155	0.324223	0.635262
6625000	4675000	0.0171191	0.493676	0.489205
6635000	4675000	0.287619	0.479866	0.232515
6645000	4675000	0.0707828	0.422766	0.506451
6655000	4675000	0.0149139	0.385384	0.599703
6665000	4675000	0.0127169	0.43546	0.551823
6675000	4675000	0.00267724	0.289104	0.708219
6685000	4675000	0.0630862	0.319569	0.617345
6695000	4675000	0.00678489	0.233736	0.759479
6705000	4675000	0.00161804	0.199191	0.799191
6715000	4675000	0.00293512	0.131764	0.865301
6725000	4675000	0	0.0570949	0.942905
6735000	4675000	0.0359009	0.0899598	0.874139
6745000	4675000	0.0761152	0.185847	0.738038
6755000	4675000	0.0483249	0.299242	0.652433
6765000	4675000	0.0406129	0.164794	0.794593
6775000	4675000	0.0839286	0.240548	0.675524
6785000	4675000	0.00234351	0.132831	0.864825
6795000	4675000	0	0.0807999	0.9192
6805000	4675000	5.32565e-05	0.0889998	0.910947
6815000	4675000	0.027449	0.223685	0.748866
6825000	4675000	0.00324802	0.075683	0.921069
6835000	4675000	0	0.0564856	0.943514
6845000	4675000	0.040089	0.155724	0.804187
6855000	4675000	0.0188565	0.0826014	0.898542
6865000	4675000	0	0.0594466	0.940553
6875000	4675000	0	0.138149	0.861851
6885000	4675000	0.036067	0.214859	0.749075
6895000	4675000	0.299306	0.437897	0.262797
6905000	4675000	0.130651	0.333144	0.536205
6915000	4675000	0.015746	0.0602379	0.924016
6925000	4675000	0.00708552	0.0580979	0.934817
6935000	4675000	0.0037965	0.0458155	0.950388
6945000	4675000	0.0113069	0.0886805	0.900013
6955000	4675000	0	0.0266215	0.973378
6965000	4675000	2.62297e-05	0.0562402	0.943734
6975000	4675000	0.0137292	0.210941	0.775329
6985000	4675000	0.215345	0.452298	0.332356
6995000	4675000	0.0533044	0.20017	0.746526
7005000	4675000	0.000121255	0.0512731	0.948606
7015000	4675000	0	0.0581391	0.941861
7025000	4675000	0	0.0413851	0.958615
7035000	4675000	0.00124626	0.0368508	0.961903
7045000	4675000	0	0.00312877	0.996871
7055000	4675000	6.16754e-05	0	0.999938
7065000	4675000	0	0	1
10325000	4675000	0.000110837	0.0152428	0.984646
10335000	4675000	6.51146e-05	0.0399768	0.959958
10345000	4675000	0.000352458	0.0215334	0.978114
10355000	4675000	0.000214758	0.0275707	0.972215
10365000	4675000	9.86998e-05	0.0559719	0.943929
10375000	4675000	6.12032e-05	0.0481996	0.951739
10385000	4675000	0.000424121	0.0587498	0.940826
10395000	4675000	0.000149619	0.0383803	0.96147
10405000	4675000	6.81607e-05	0.0448547	0.955077
10415000	4675000	0.00010621	0.0594183	0.940476
10425000	4675000	0.000291716	0.0763194	0.923389
10435000	4675000	0.000787314	0.107888	0.891325
10445000	4675000	0.00553699	0.0517347	0.942728
10455000	4675000	0	0.1628	0.8372
10465000	4675000	0.00249211	0.201321	0.796187
10475000	4675000	0.000280162	0.215707	0.784013
10485000	4675000	0.00052648	0.174791	0.824683
10495000	4675000	0.141797	0.28858	0.569622
10505000	4675000	0.0771792	0.453578	0.469243
6275000	4665000	0.461407	0.491493	0.0471001
6285000	4665000	0.0488956	0.110769	0.840336
6295000	4665000	0.312226	0.420028	0.267746
6305000	4665000	0.28846	0.29842	0.41312
6315000	4665000	0.0317068	0.127584	0.840709
6325000	4665000	0.0431149	0.142848	0.814037
6335000	4665000	0.0142299	0.106407	0.879363
6345000	4665000	0.0274421	0.161643	0.810915
6355000	4665000	0.103899	0.275365	0.620736
6365000	4665000	0.322748	0.302583	0.37467
6375000	4665000	0.201805	0.194671	0.603525
6385000	4665000	0.252247	0.267623	0.48013
6395000	4665000	0.525088	0.246844	0.228068
6405000	4665000	0.477803	0.421229	0.100968
6415000	4665000	0.571066	0.290907	0.138027
6425000	4665000	0.581904	0.389945	0.0281516
6435000	4665000	0.624811	0.314658	0.0605307
6445000	4665000	0.325133	0.373774	0.301093
6455000	4665000	0.0432676	0.214296	0.742436
6465000	4665000	0.25221	0.35386	0.39393
6475000	4665000	0.0120592	0.0458892	0.942052
6485000	4665000	0.000617456	0.0101861	0.989196
6495000	4665000	0.00166509	0.00341015	0.994925
6505000	4665000	2.67881e-05	0.003917	0.996056
6515000	4665000	0.000116916	0.00850758	0.991376
6525000	4665000	3.08408e-05	3.42022e-05	0.999935
6535000	4665000	0.000225954	0.000652061	0.999122
6545000	4665000	0.0180827	0.177544	0.804373
6555000	4665000	0.13054	0.190064	0.679396
6565000	4665000	1.24267e-05	0.175986	0.824001
6575000	4665000	0.0195565	0.38644	0.594004
6585000	4665000	0.00899117	0.39486	0.596149
6595000	4665000	0.370089	0.429456	0.200455
6605000	4665000	0.390671	0.445331	0.163998
6615000	4665000	0.0813903	0.595159	0.323451
6625000	4665000	0.0235808	0.659376	0.317043
6635000	4665000	0.258687	0.574243	0.167071
6645000	4665000	0.0324821	0.641591	0.325927
6655000	4665000	0.0115694	0.617248	0.371182
6665000	4665000	0.0182874	0.679967	0.301745
6675000	4665000	0.0261423	0.611541	0.362317
6685000	4665000	0.145576	0.549809	0.304615
6695000	4665000	0.00110969	0.218381	0.780509
6705000	4665000	0.00455653	0.161969	0.833474
6715000	4665000	0	0.124541	0.875459
6725000	4665000	6.44574e-05	0.18522	0.814716
6735000	4665000	0.00153469	0.172039	0.826426
6745000	4665000	0.0167744	0.272225	0.711
6755000	4665000	0.0379965	0.204052	0.757952
6765000	4665000	0.0567286	0.154305	0.788966
6775000	4665000	0.166563	0.25063	0.582806
6785000	4665000	0.0938996	0.18653	0.71957
6795000	4665000	0.00307003	0.124121	0.872809
6805000	4665000	0.000712214	0.08572	0.913568
6815000	4665000	0.0372877	0.196624	0.766088
6825000	4665000	0.00175015	0.120284	0.877965
6835000	4665000	0.00220176	0.11556	0.882238
6845000	4665000	0.0954961	0.161525	0.742979
6855000	4665000	0.0398499	0.165779	0.794371
6865000	4665000	0.00386236	0.129731	0.866407
6875000	4665000	0.0155071	0.0829018	0.901591
6885000	4665000	0.100518	0.313292	0.58619
6895000	4665000	0.0291533	0.0975302	0.873317
6905000	4665000	0.00237081	0.0781942	0.919435
6915000	4665000	0.0275086	0.179656	0.792835
6925000	4665000	0.00720599	0.0720289	0.920765
6935000	4665000	0.000553899	0.0131045	0.986342
6945000	4665000	0	0.0426013	0.957399
6955000	4665000	2.29708e-05	0.0182972	0.98168
6965000	4665000	0.000100025	0.110813	0.889087
6975000	4665000	0.00122161	0.0904775	0.908301
6985000	4665000	0.0181156	0.14808	0.833804
6995000	4665000	0.0614889	0.335959	0.602552
7005000	4665000	0.00351739	0.0336509	0.962832
7015000	4665000	0	0.0441234	0.955877
7025000	4665000	0	0.0834739	0.916526
7035000	4665000	0.00784874	0.143423	0.848728
7045000	4665000	0	0.00195713	0.998043
7055000	4665000	0.000567721	0	0.999432
7065000	4665000	0.000677152	0.00491476	0.994408
7075000	4665000	0.000595165	0.0118434	0.987561
7085000	4665000	0	0.000748254	0.999252
7095000	4665000	8.34673e-05	0.0723746	0.927542
7105000	4665000	0	0.0216746	0.978325
10325000	4665000	0.000258621	0.0215059	0.978235
10335000	4665000	0	0.030604	0.969396
10345000	4665000	7.7536e-05	0.0416209	0.958302
10355000	4665000	0.000107278	0.0514087	0.948484
10365000	4665000	0.00373299	0.0473757	0.948891
10375000	4665000	0.000465464	0.0467159	0.952819
10385000	4665000	0.00143632	0.0351946	0.963369
10395000	4665000	0.00100222	0.0455957	0.953402
10405000	4665000	0.000544124	0.0445886	0.954867
10415000	4665000	0.00131563	0.0532656	0.945419
10425000	4665000	4.31205e-05	0.0668863	0.933071
10435000	4665000	2.0724e-05	0.0356839	0.964295
10445000	4665000	0.000419373	0.0384775	0.961103
10455000	4665000	0	0.0913572	0.908643
10465000	4665000	0.00093733	0.2314	0.767663
10475000	4665000	0.00779267	0.207737	0.784471
10485000	4665000	0.0546108	0.465661	0.479728
10495000	4665000	0.16387	0.486963	0.349168
10505000	4665000	0.334234	0.400604	0.265162
10515000	4665000	0	0.00546093	0.994539
6275000	4655000	0.250027	0.259557	0.490416
6285000	4655000	0.0629364	0.15013	0.786934
6295000	4655000	0.0608804	0.242253	0.696866
6305000	4655000	0.178658	0.281504	0.539838
6315000	4655000	0.22119	0.290951	0.487859
6325000	4655000	0.210627	0.304373	0.485
6335000	4655000	0.185125	0.353604	0.461271
6345000	4655000	0.10703	0.297898	0.595072
6355000	4655000	0.0903993	0.317864	0.591737
6365000	4655000	0.325677	0.26596	0.408362
6375000	4655000	0.399961	0.203151	0.396888
6385000	4655000	0.236925	0.267888	0.495187
6395000	4655000	0.55366	0.316026	0.130314
6405000	4655000	0.57705	0.405664	0.0172852
6415000	4655000	0.488798	0.484374	0.0268281
6425000	4655000	0.55166	0.409006	0.0393341
6435000	4655000	0.476597	0.381574	0.141829
6445000	4655000	0.409017	0.309535	0.281448
6455000	4655000	0.0429582	0.0979963	0.859045
6465000	4655000	0.0401005	0.119748	0.840152
6475000	4655000	0.00478673	0.241941	0.753272
6485000	4655000	0.0105471	0.0123918	0.977061
6495000	4655000	0.00274262	0.00217744	0.99508
6505000	4655000	0.000152279	0.00178001	0.998068
6515000	4655000	3.2532e-05	0.00825867	0.991709
6525000	4655000	3.60271e-05	0.00335968	0.996604
6535000	4655000	0.00154809	0.0409039	0.957548
6545000	4655000	0.063598	0.117033	0.819369
6555000	4655000	0.0806707	0.164407	0.754923
6565000	4655000	0.000171624	0.183597	0.816231
6575000	4655000	0.053028	0.31997	0.627002
6585000	4655000	0.146125	0.510195	0.34368
6595000	4655000	0.190396	0.552172	0.257431
6605000	4655000	0.368936	0.513781	0.117283
6615000	4655000	0.0347511	0.660626	0.304623
6625000	4655000	0.0253995	0.773708	0.200893
6635000	4655000	0.0351645	0.735108	0.229727
6645000	4655000	0.0119831	0.706851	0.281166
6655000	4655000	0.00537742	0.745771	0.248851
6665000	4655000	0.0102539	0.611281	0.378465
6675000	4655000	0.117754	0.607253	0.274993
6685000	4655000	0.339735	0.484209	0.176055
6695000	4655000	0.000297744	0.196514	0.803188
6705000	4655000	0.0282879	0.19861	0.773102
6715000	4655000	0	0.130193	0.869808
6725000	4655000	0.00470543	0.107444	0.887851
6735000	4655000	0.00303528	0.152468	0.844497
6745000	4655000	0.0692182	0.280845	0.649937
6755000	4655000	0.0154319	0.127736	0.856832
6765000	4655000	0.0125397	0.0862056	0.901255
6775000	4655000	0.130428	0.23671	0.632863
6785000	4655000	0.224139	0.29545	0.480411
6795000	4655000	0.00732441	0.138026	0.854649
6805000	4655000	0.0224169	0.157785	0.819798
6815000	4655000	0.155245	0.286944	0.557812
6825000	4655000	0.000917614	0.0670171	0.932065
6835000	4655000	0.00747594	0.140913	0.851611
6845000	4655000	0.0224052	0.145987	0.831607
6855000	4655000	0.000998988	0.209115	0.789886
6865000	4655000	0.00876514	0.107956	0.883279
6875000	4655000	0.0890482	0.268975	0.641976
6885000	4655000	0.00628588	0.0967611	0.896953
6895000	4655000	0.000148076	0.0248138	0.975038
6905000	4655000	0	0.0147645	0.985236
6915000	4655000	0.00921762	0.198183	0.7926
6925000	4655000	0.000748785	0.0611308	0.93812
6935000	4655000	8.48431e-05	0.066924	0.932991
6945000	4655000	0.00141464	0.0658091	0.932776
6955000	4655000	0	0.020285	0.979715
6965000	4655000	3.78775e-06	0.0918321	0.908164
6975000	4655000	0	0.0793794	0.920621
6985000	4655000	0.00644852	0.0926349	0.900917
6995000	4655000	0.0451817	0.268549	0.686269
7005000	4655000	0.00435886	0.0853843	0.910257
7015000	4655000	2.69187e-05	0.0239453	0.976028
7025000	4655000	0	0.0434361	0.956564
7035000	4655000	0.00271252	0.13186	0.865428
7045000	4655000	0	0.0366082	0.963392
7055000	4655000	0.000351566	0.0135267	0.986122
7065000	4655000	8.57806e-06	0.00602149	0.99397
7075000	4655000	0.000533322	0.00464983	0.994817
7085000	4655000	0.000548511	0.00064556	0.998806
7095000	4655000	0	0.0748637	0.925136
7105000	4655000	0.0103927	0.262123	0.727484
7115000	4655000	0.0283996	0.46091	0.510691
7125000	4655000	0.0220468	0.504109	0.473844
7135000	4655000	0.0150165	0.249431	0.735553
7145000	4655000	0.00481525	0.0353543	0.95983
7155000	4655000	0	0.236658	0.763342
10325000	4655000	0.00102266	0.0238036	0.975174
10335000	4655000	0.0003186	0.0502466	0.949435
10345000	4655000	0	0.0336071	0.966393
10355000	4655000	0.00117614	0.0335976	0.965226
10365000	4655000	0	0.0405224	0.959478
10375000	4655000	0.000507554	0.0416001	0.957892
10385000	4655000	0.00018456	0.023338	0.976477
10395000	4655000	0.000560765	0.0491595	0.95028
10405000	4655000	0.000343405	0.0587243	0.940932
10415000	4655000	0	0.056206	0.943794
10425000	4655000	0.00122657	0.06239	0.936383
10435000	4655000	0.000286201	0.111542	0.888172
10445000	4655000	0.000590594	0.0890605	0.910349
10455000	4655000	0	0.0598629	0.940137
10465000	4655000	0.0032239	0.242721	0.754055
10475000	4655000	0.0742011	0.46324	0.462559
10485000	4655000	0.0599443	0.353205	0.586851
10495000	4655000	0.0995257	0.224139	0.676336
10505000	4655000	0.0707054	0.262578	0.666717
10515000	4655000	0.00297386	0.0393377	0.957688
6275000	4645000	0.0957983	0.174833	0.729368
6285000	4645000	0.00085384	0.0708177	0.928328
6295000	4645000	0	0.124391	0.875609
6305000	4645000	0.0146022	0.176438	0.808959
6315000	4645000	0.00187415	0.107904	0.890222
6325000	4645000	0.000614753	0.129409	0.869976
6335000	4645000	0.109051	0.210175	0.680774
6345000	4645000	0.000250384	0.194907	0.804843
6355000	4645000	0.0693656	0.256637	0.673997
6365000	4645000	0.504082	0.394852	0.101066
6375000	4645000	0.575491	0.348957	0.0755521
6385000	4645000	0.388945	0.44679	0.164266
6395000	4645000	0.413392	0.508452	0.078156
6405000	4645000	0.500199	0.45842	0.0413808
6415000	4645000	0.572402	0.381236	0.0463621
6425000	4645000	0.559656	0.368491	0.0718532
6435000	4645000	0.421121	0.298611	0.280268
6445000	4645000	0.206297	0.245652	0.548051
6455000	4645000	0.0175677	0.115607	0.866825
6465000	4645000	0.000129231	0.0304294	0.969441
6475000	4645000	0.000209632	0.101536	0.898254
6485000	4645000	0.0277159	0.384384	0.5879
6495000	4645000	0.00208954	0.15992	0.837991
6505000	4645000	0.000229322	0.04959	0.950181
6515000	4645000	0.000651593	0.0313114	0.968037
6525000	4645000	7.63098e-05	0.00957052	0.990353
6535000	4645000	0.00267206	0.0361488	0.961179
6545000	4645000	0.311195	0.246386	0.442418
6555000	4645000	0.237144	0.339564	0.423292
6565000	4645000	0.0216557	0.20412	0.774224
6575000	4645000	0.0456574	0.284825	0.669518
6585000	4645000	0.239069	0.543998	0.216933
6595000	4645000	0.255493	0.590431	0.154075
6605000	4645000	0.0462284	0.7173	0.236471
6615000	4645000	0.0618008	0.748219	0.18998
6625000	4645000	0.211357	0.648442	0.140201
6635000	4645000	0.012684	0.774522	0.212794
6645000	4645000	0.0205737	0.780652	0.198774
6655000	4645000	0.0311719	0.683313	0.285515
6665000	4645000	0.00950872	0.549652	0.440839
6675000	4645000	0.399519	0.490863	0.109619
6685000	4645000	0.234371	0.555619	0.21001
6695000	4645000	0.0101601	0.251273	0.738567
6705000	4645000	0.0167446	0.219474	0.763781
6715000	4645000	0	0.223392	0.776608
6725000	4645000	0.00683975	0.20753	0.78563
6735000	4645000	0.0259796	0.191607	0.782413
6745000	4645000	0.0321509	0.151287	0.816562
6755000	4645000	0.00921163	0.058334	0.932454
6765000	4645000	0.0260324	0.0743019	0.899666
6775000	4645000	0.129787	0.31318	0.557032
6785000	4645000	0.0401788	0.197356	0.762465
6795000	4645000	0.000935213	0.154394	0.84467
6805000	4645000	0.0132969	0.132173	0.85453
6815000	4645000	0.09435	0.297318	0.608332
6825000	4645000	0.0497196	0.164332	0.785949
6835000	4645000	0.0356735	0.15321	0.811117
6845000	4645000	0.0313515	0.162382	0.806267
6855000	4645000	0.00218337	0.173933	0.823884
6865000	4645000	0.14777	0.230474	0.621756
6875000	4645000	0.219302	0.232799	0.547898
6885000	4645000	0.0499769	0.133755	0.816268
6895000	4645000	0.000813887	0.0304162	0.96877
6905000	4645000	2.86842e-05	0.0345788	0.965392
6915000	4645000	0.110783	0.275685	0.613532
6925000	4645000	0.00189234	0.0710197	0.927088
6935000	4645000	0.00221785	0.0635452	0.934237
6945000	4645000	0.0019667	0.088081	0.909952
6955000	4645000	0	0.0461934	0.953807
6965000	4645000	0	0.11415	0.88585
6975000	4645000	4.64847e-05	0.0470696	0.952884
6985000	4645000	0.00754334	0.120098	0.872359
6995000	4645000	0.0193446	0.180806	0.799849
7005000	4645000	0.0055519	0.205984	0.788464
7015000	4645000	1.54376e-05	0.119598	0.880387
7025000	4645000	0	0.0499809	0.950019
7035000	4645000	0.00158503	0.107441	0.890974
7045000	4645000	0.00472209	0.0642342	0.931044
7055000	4645000	0.000380246	0.00853569	0.991084
7065000	4645000	0	0.00179596	0.998204
7075000	4645000	0.000245794	0.00104228	0.998712
7085000	4645000	0.0225597	0.0646716	0.912769
7095000	4645000	0.000519808	0.0600056	0.939474
7105000	4645000	0.0324542	0.212357	0.755188
7115000	4645000	0.0157	0.26343	0.72087
7125000	4645000	0.0354795	0.585569	0.378952
7135000	4645000	0.0354214	0.413944	0.550634
7145000	4645000	0.0322075	0.527483	0.44031
7155000	4645000	0.0489733	0.687775	0.263252
7165000	4645000	0.00318141	0.576697	0.420122
7175000	4645000	0.0275945	0.457343	0.515063
7185000	4645000	0.0123854	0.226116	0.761498
7195000	4645000	0.000666957	0.0714969	0.927836
7205000	4645000	0	0.261014	0.738986
10325000	4645000	0.00100692	0.0283726	0.97062
10335000	4645000	0	0.0679678	0.932032
10345000	4645000	0	0.0483653	0.951635
10355000	4645000	0.000317199	0.0549338	0.944749
10365000	4645000	5.59745e-05	0.0716192	0.928325
10375000	4645000	0.000345	0.055477	0.944178
10385000	4645000	0	0.0275228	0.972477
10395000	4645000	0.00202404	0.0690537	0.928922
10405000	4645000	0.000421918	0.0462242	0.953354
10415000	4645000	8.01127e-05	0.048631	0.951289
10425000	4645000	0.000230565	0.0356504	0.964119
10435000	4645000	0.00208522	0.101711	0.896204
10445000	4645000	0.00171639	0.0680178	0.930266
10455000	4645000	0.0313943	0.130605	0.838001
10465000	4645000	0.0156635	0.230085	0.754251
10475000	4645000	0.0765268	0.479075	0.444398
10485000	4645000	0.016578	0.11987	0.863552
10495000	4645000	0.000336902	0.188496	0.811167
10505000	4645000	0.0124463	0.106242	0.881312
10515000	4645000	0.0126251	0.141346	0.846029
6265000	4635000	0	0	1
6275000	4635000	0.164835	0.101822	0.733343
6285000	4635000	0.00902235	0.263056	0.727921
6295000	4635000	0.0486873	0.207045	0.744268
6305000	4635000	0.00398227	0.141771	0.854247
6315000	4635000	0.0110264	0.113162	0.875812
6325000	4635000	0.0012361	0.0900396	0.908724
6335000	4635000	0.0948869	0.218775	0.686338
6345000	4635000	0.027915	0.236905	0.73518
6355000	4635000	0.17761	0.264498	0.557891
6365000	4635000	0.352964	0.440541	0.206495
6375000	4635000	0.498417	0.302206	0.199377
6385000	4635000	0.137845	0.228398	0.633757
6395000	4635000	0.106904	0.286151	0.606945
6405000	4635000	0.460518	0.402396	0.137086
6415000	4635000	0.528602	0.384544	0.0868541
6425000	4635000	0.429712	0.355929	0.214359
6435000	4635000	0.383134	0.302773	0.314093
6445000	4635000	0.196081	0.215307	0.588613
6455000	4635000	0.000608488	0.0741343	0.925257
6465000	4635000	0.000244154	0.0746454	0.92511
6475000	4635000	0.000147056	0.0401827	0.95967
6485000	4635000	0.00228146	0.134988	0.862731
6495000	4635000	0.0157871	0.318646	0.665567
6505000	4635000	0.00421411	0.0685934	0.927192
6515000	4635000	0.000453539	0.0576577	0.941889
6525000	4635000	0.000163496	0.02575	0.974086
6535000	4635000	0.00035431	0.00662562	0.99302
6545000	4635000	0.0380018	0.152032	0.809966
6555000	4635000	0.281111	0.293159	0.425729
6565000	4635000	0.414006	0.436724	0.149269
6575000	4635000	0.233536	0.560876	0.205588
6585000	4635000	0.0376017	0.444663	0.517736
6595000	4635000	0.053391	0.648862	0.297747
6605000	4635000	0.040564	0.82938	0.130056
6615000	4635000	0.0454933	0.767628	0.186879
6625000	4635000	0.0176671	0.664829	0.317504
6635000	4635000	0.0274383	0.71484	0.257722
6645000	4635000	0.021733	0.741233	0.237034
6655000	4635000	0.0100485	0.713698	0.276254
6665000	4635000	0.0453279	0.728168	0.226504
6675000	4635000	0.0695475	0.68855	0.241903
6685000	4635000	0.0959541	0.694449	0.209597
6695000	4635000	0.0500923	0.59321	0.356697
6705000	4635000	0.0874553	0.346291	0.566254
6715000	4635000	0.012198	0.233644	0.754158
6725000	4635000	0.0232616	0.268498	0.70824
6735000	4635000	0.0241135	0.252945	0.722942
6745000	4635000	0.00144949	0.187372	0.811179
6755000	4635000	0.00862991	0.120694	0.870676
6765000	4635000	0.052357	0.151586	0.796057
6775000	4635000	0.0908562	0.316186	0.592957
6785000	4635000	0.190936	0.254876	0.554188
6795000	4635000	0.015113	0.161078	0.823809
6805000	4635000	0.0755496	0.273914	0.650536
6815000	4635000	0.14802	0.236567	0.615414
6825000	4635000	0.222769	0.360736	0.416495
6835000	4635000	0.253884	0.281422	0.464693
6845000	4635000	0.0393823	0.138425	0.822192
6855000	4635000	0.139453	0.277217	0.58333
6865000	4635000	0.494746	0.352515	0.152739
6875000	4635000	0.215543	0.289029	0.495427
6885000	4635000	0.0155126	0.0628184	0.921669
6895000	4635000	2.09227e-05	0.0472774	0.952702
6905000	4635000	0	0.0253511	0.974649
6915000	4635000	0.0432866	0.154092	0.802621
6925000	4635000	0.0271383	0.195798	0.777064
6935000	4635000	0.124567	0.253237	0.622196
6945000	4635000	0.0679908	0.193508	0.738501
6955000	4635000	0.000463003	0.0877688	0.911768
6965000	4635000	0.0018553	0.14722	0.850924
6975000	4635000	0.000860249	0.0513392	0.947801
6985000	4635000	0.000961203	0.237868	0.761171
6995000	4635000	0.000306816	0.112417	0.887276
7005000	4635000	0.00074813	0.131727	0.867525
7015000	4635000	0.00297387	0.205401	0.791625
7025000	4635000	0	0.0600223	0.939978
7035000	4635000	0	0.0755851	0.924415
7045000	4635000	0.00134384	0.0843501	0.914306
7055000	4635000	0	0.0235918	0.976408
7065000	4635000	4.38798e-05	0.0233424	0.976614
7075000	4635000	0.00091951	0.169153	0.829928
7085000	4635000	0.000559126	0.0726777	0.926763
7095000	4635000	0	0.0244195	0.975581
7105000	4635000	0.0376426	0.266271	0.696087
7115000	4635000	0.0114085	0.264662	0.72393
7125000	4635000	0.0270615	0.519224	0.453714
7135000	4635000	0.0272968	0.415935	0.556768
7145000	4635000	0.000605998	0.603045	0.396349
7155000	4635000	0.168069	0.585232	0.246699
7165000	4635000	0.0400297	0.377687	0.582283
7175000	4635000	0.0245978	0.428114	0.547288
7185000	4635000	0.0454467	0.673011	0.281543
7195000	4635000	0.0545691	0.693917	0.251514
7205000	4635000	0.105186	0.580134	0.31468
7215000	4635000	0.0121737	0.92702	0.0608064
7225000	4635000	0.0418708	0.65349	0.304639
7235000	4635000	0.00991793	0.271755	0.718327
7245000	4635000	0.013577	0.0813509	0.905072
7255000	4635000	0	0	1
10325000	4635000	0	0.00635203	0.993648
10335000	4635000	0	0.0375125	0.962487
10345000	4635000	3.26867e-06	0.0326852	0.967311
10355000	4635000	0.00050302	0.0373311	0.962166
10365000	4635000	0.000241437	0.0449573	0.954801
10375000	4635000	0.00039399	0.0528361	0.94677
10385000	4635000	0.000943314	0.0574163	0.94164
10395000	4635000	0.000975104	0.03414	0.964885
10405000	4635000	0.00125089	0.0583171	0.940432
10415000	4635000	0.000160057	0.0726609	0.927179
10425000	4635000	0.000211962	0.047758	0.95203
10435000	4635000	0.000202888	0.0414311	0.958366
10445000	4635000	0.00121106	0.0464896	0.952299
10455000	4635000	0.0195683	0.109167	0.871265
10465000	4635000	0.118885	0.19487	0.686245
10475000	4635000	0.0269652	0.468112	0.504923
10485000	4635000	9.88189e-05	0.127672	0.872229
10495000	4635000	0.000748064	0.0904829	0.908769
10505000	4635000	0.0168905	0.139486	0.843623
10515000	4635000	0.0275178	0.241494	0.730988
10525000	4635000	0	0.109351	0.890649
6265000	4625000	0.333653	0.313302	0.353045
6275000	4625000	0.101996	0.332556	0.565448
6285000	4625000	0.0587479	0.135242	0.80601
6295000	4625000	0.247212	0.246587	0.5062
6305000	4625000	0.0263182	0.117996	0.855686
6315000	4625000	0	0.0964546	0.903545
6325000	4625000	0.00375389	0.0655235	0.930723
6335000	4625000	0.0370937	0.0909425	0.871964
6345000	4625000	0.235319	0.321292	0.443389
6355000	4625000	0.206579	0.443702	0.349719
6365000	4625000	0.192669	0.259343	0.547989
6375000	4625000	0.168684	0.258126	0.57319
6385000	4625000	0.366693	0.346073	0.287234
6395000	4625000	0.268378	0.306238	0.425384
6405000	4625000	0.321947	0.301118	0.376935
6415000	4625000	0.273059	0.300123	0.426818
6425000	4625000	0.0544094	0.0806563	0.864934
6435000	4625000	0.0284788	0.0872039	0.884317
6445000	4625000	0.000128369	0.0715199	0.928352
6455000	4625000	0.00142729	0.0999843	0.898588
6465000	4625000	0.00550951	0.0994207	0.89507
6475000	4625000	0.000417687	0.0766764	0.922906
6485000	4625000	5.75803e-05	0.0963525	0.90359
6495000	4625000	0.0244641	0.318497	0.657039
6505000	4625000	0.0875082	0.214576	0.697915
6515000	4625000	0.00775621	0.0651495	0.927094
6525000	4625000	0.004333	0.0814092	0.914258
6535000	4625000	0.00038942	0.0794089	0.920202
6545000	4625000	0.000158217	0.158135	0.841707
6555000	4625000	0.0142051	0.0403683	0.945427
6565000	4625000	0.645214	0.327077	0.0277095
6575000	4625000	0.631852	0.345637	0.0225112
6585000	4625000	0.0245348	0.370794	0.604671
6595000	4625000	0.0258145	0.48841	0.485775
6605000	4625000	0.021951	0.735714	0.242335
6615000	4625000	0.0273755	0.746796	0.225828
6625000	4625000	0.020949	0.763775	0.215276
6635000	4625000	0.0274264	0.761801	0.210773
6645000	4625000	0.10442	0.74778	0.1478
6655000	4625000	0.0880718	0.781696	0.130233
6665000	4625000	0.114258	0.768345	0.117396
6675000	4625000	0.1673	0.735983	0.0967171
6685000	4625000	0.0728753	0.781601	0.145524
6695000	4625000	0.27635	0.668796	0.054853
6705000	4625000	0.0707734	0.686483	0.242744
6715000	4625000	0.105769	0.298681	0.59555
6725000	4625000	0.206809	0.311694	0.481497
6735000	4625000	0.0291606	0.319699	0.651141
6745000	4625000	0.00246448	0.221911	0.775625
6755000	4625000	0.0549899	0.179589	0.765421
6765000	4625000	0.0285046	0.223634	0.747861
6775000	4625000	0.0376519	0.215306	0.747042
6785000	4625000	0.235368	0.351517	0.413116
6795000	4625000	0.205575	0.24746	0.546965
6805000	4625000	0.160855	0.290935	0.548211
6815000	4625000	0.053882	0.161311	0.784807
6825000	4625000	0.0724707	0.20295	0.724579
6835000	4625000	0.042118	0.191847	0.766035
6845000	4625000	0.161765	0.292746	0.54549
6855000	4625000	0.143711	0.225621	0.630668
6865000	4625000	0.248067	0.208536	0.543397
6875000	4625000	0.17158	0.228737	0.599683
6885000	4625000	0.130939	0.239033	0.630028
6895000	4625000	0.000575697	0.0378229	0.961601
6905000	4625000	5.38912e-06	0.0135173	0.986477
6915000	4625000	0.0366577	0.152442	0.8109
6925000	4625000	2.59413e-05	0.0169287	0.983045
6935000	4625000	0.196844	0.184983	0.618173
6945000	4625000	0.209942	0.328816	0.461241
6955000	4625000	0.0535497	0.221983	0.724468
6965000	4625000	9.35892e-05	0.0525046	0.947402
6975000	4625000	0	0.0669629	0.933037
6985000	4625000	3.21748e-05	0.213159	0.786809
6995000	4625000	0.000931297	0.182253	0.816815
7005000	4625000	0.00413384	0.123067	0.872799
7015000	4625000	0.0365066	0.242218	0.721276
7025000	4625000	0.000808634	0.0852125	0.913979
7035000	4625000	0.0012179	0.0538622	0.94492
7045000	4625000	0.00106772	0.0839864	0.914946
7055000	4625000	0	0.0679389	0.932061
7065000	4625000	0.00590654	0.0958418	0.898252
7075000	4625000	0.000668813	0.0127205	0.986611
7085000	4625000	0.000130215	0.0940317	0.905838
7095000	4625000	0.00707092	0.119072	0.873857
7105000	4625000	0.000341852	0.242559	0.757099
7115000	4625000	0.00839679	0.305731	0.685873
7125000	4625000	0.0250173	0.616617	0.358366
7135000	4625000	0	0.520409	0.479591
7145000	4625000	0.00353766	0.637015	0.359447
7155000	4625000	0.0102559	0.401021	0.588723
7165000	4625000	0.230646	0.310685	0.458669
7175000	4625000	0.0222775	0.484376	0.493347
7185000	4625000	0.156078	0.656039	0.187883
7195000	4625000	0.145477	0.526298	0.328225
7205000	4625000	0.207368	0.463359	0.329273
7215000	4625000	0.0741534	0.860296	0.0655501
7225000	4625000	0.0568263	0.633346	0.309828
7235000	4625000	0.0528684	0.332208	0.614923
7245000	4625000	0.0110398	0.149041	0.839919
7255000	4625000	0.0203263	0.47732	0.502354
7265000	4625000	0.0498741	0.507885	0.442241
7275000	4625000	0.0184159	0.10405	0.877534
7285000	4625000	0.00946405	0.386585	0.603951
7295000	4625000	0.00362979	0.226434	0.769936
7305000	4625000	0	0	1
10325000	4625000	0	0.0317372	0.968263
10335000	4625000	0	0.0438194	0.95618
10345000	4625000	7.43929e-05	0.0612537	0.938672
10355000	4625000	0.00045041	0.0342433	0.965306
10365000	4625000	0.00145662	0.0846772	0.913866
10375000	4625000	0.000580796	0.0814895	0.91793
10385000	4625000	0	0.0444228	0.955577
10395000	4625000	0	0.0674014	0.932598
10405000	4625000	0.00194126	0.0611712	0.936887
10415000	4625000	0.0035543	0.0505303	0.945915
10425000	4625000	0	0	1
10435000	4625000	0	0.00218228	0.997818
10445000	4625000	2.23839e-05	0.0465512	0.953426
10455000	4625000	0	0.0773525	0.922647
10465000	4625000	0.0657749	0.265295	0.66893
10475000	4625000	0.0714794	0.452053	0.476467
10485000	4625000	0.00184007	0.198039	0.800121
10495000	4625000	0.00208446	0.194491	0.803425
10505000	4625000	0.00403043	0.241626	0.754343
10515000	4625000	0.046157	0.266576	0.687267
10525000	4625000	0.0112035	0.112109	0.876688
10535000	4625000	0.00193612	0.0661977	0.931866
10545000	4625000	4.93986e-05	0.0122751	0.987676
10555000	4625000	0.0147964	0.218159	0.767045
6265000	4615000	0.391534	0.315501	0.292965
6275000	4615000	0.00962987	0.173898	0.816472
6285000	4615000	0.00320911	0.0501812	0.94661
6295000	4615000	0.0295529	0.113837	0.85661
6305000	4615000	0.0324819	0.0901154	0.877403
6315000	4615000	1.36649e-05	0.0393134	0.960673
6325000	4615000	0.0329326	0.103446	0.863622
6335000	4615000	0.025119	0.0763672	0.898514
6345000	4615000	0.106391	0.142448	0.751161
6355000	4615000	0.369503	0.418921	0.211576
6365000	4615000	0.170625	0.192371	0.637004
6375000	4615000	0.0370391	0.178966	0.783995
6385000	4615000	0.20392	0.216136	0.579944
6395000	4615000	0.165492	0.230243	0.604265
6405000	4615000	0.21445	0.317415	0.468135
6415000	4615000	0.0211308	0.11585	0.86302
6425000	4615000	0.000369727	0.0939623	0.905668
6435000	4615000	0.00124688	0.0714942	0.927259
6445000	4615000	0.000374931	0.0118643	0.987761
6455000	4615000	5.47041e-05	0.078061	0.921884
6465000	4615000	0.00989241	0.103991	0.886117
6475000	4615000	0.000246835	0.0862791	0.913474
6485000	4615000	1.42205e-05	0.0431628	0.956823
6495000	4615000	2.39302e-05	0.0307497	0.969226
6505000	4615000	0.108674	0.397044	0.494282
6515000	4615000	0.271659	0.441313	0.287028
6525000	4615000	0.0371971	0.130799	0.832004
6535000	4615000	0.0127017	0.153508	0.83379
6545000	4615000	0.000212208	0.16811	0.831678
6555000	4615000	0.0155291	0.101092	0.883379
6565000	4615000	0.300335	0.395486	0.304178
6575000	4615000	0.532758	0.428706	0.0385364
6585000	4615000	0.0625138	0.597241	0.340245
6595000	4615000	0.0957513	0.277418	0.62683
6605000	4615000	0.0253575	0.546083	0.42856
6615000	4615000	0.0139399	0.820319	0.165741
6625000	4615000	0.0134337	0.723659	0.262907
6635000	4615000	0.161479	0.624619	0.213902
6645000	4615000	0.284604	0.540134	0.175262
6655000	4615000	0.0340107	0.676133	0.289856
6665000	4615000	0.0405973	0.71589	0.243512
6675000	4615000	0.0635909	0.612802	0.323607
6685000	4615000	0.0676109	0.661573	0.270817
6695000	4615000	0.0892336	0.716399	0.194368
6705000	4615000	0.172782	0.652733	0.174485
6715000	4615000	0.023527	0.459681	0.516792
6725000	4615000	0.0281198	0.258214	0.713666
6735000	4615000	0.0420795	0.351133	0.606788
6745000	4615000	0.0163686	0.244226	0.739406
6755000	4615000	0.0411968	0.266561	0.692242
6765000	4615000	0.0436134	0.302253	0.654134
6775000	4615000	0.164891	0.252403	0.582706
6785000	4615000	0.372436	0.38808	0.239484
6795000	4615000	0.277952	0.452301	0.269747
6805000	4615000	0.15292	0.203205	0.643875
6815000	4615000	0.0265212	0.0851059	0.888373
6825000	4615000	0.0838053	0.203749	0.712446
6835000	4615000	0.102829	0.248078	0.649094
6845000	4615000	0.0290976	0.165318	0.805585
6855000	4615000	0.107346	0.2507	0.641954
6865000	4615000	0.0316598	0.0641007	0.90424
6875000	4615000	0.00373984	0.0429264	0.953334
6885000	4615000	0.100771	0.244762	0.654466
6895000	4615000	0.0195831	0.0482557	0.932161
6905000	4615000	0.0003143	0.0141833	0.985502
6915000	4615000	0.0241722	0.12088	0.854948
6925000	4615000	5.79662e-05	0.00102303	0.998919
6935000	4615000	0.0134074	0.115919	0.870674
6945000	4615000	0.0521049	0.24555	0.702345
6955000	4615000	2.94296e-05	0.190801	0.80917
6965000	4615000	0	0.0587334	0.941267
6975000	4615000	0.00116217	0.155422	0.843416
6985000	4615000	0	0.14989	0.85011
6995000	4615000	8.22066e-05	0.190018	0.8099
7005000	4615000	0.00893823	0.181596	0.809466
7015000	4615000	0.0488598	0.224564	0.726576
7025000	4615000	0.253668	0.349403	0.396929
7035000	4615000	0.0210259	0.0962236	0.882751
7045000	4615000	0.0222707	0.106635	0.871094
7055000	4615000	0.0557508	0.251879	0.69237
7065000	4615000	1.31927e-05	0.10057	0.899417
7075000	4615000	1.20486e-05	0.00587468	0.994113
7085000	4615000	0.000591733	0.0157715	0.983637
7095000	4615000	1.68922e-05	0.0469324	0.953051
7105000	4615000	0.00240317	0.197327	0.80027
7115000	4615000	0.0137157	0.297636	0.688649
7125000	4615000	0.0218114	0.674637	0.303552
7135000	4615000	0.0598603	0.63918	0.30096
7145000	4615000	0.0317762	0.625675	0.342549
7155000	4615000	0.0217507	0.240259	0.73799
7165000	4615000	0.170752	0.545419	0.283829
7175000	4615000	0.0477925	0.785419	0.166789
7185000	4615000	0.130351	0.680293	0.189356
7195000	4615000	0.0268214	0.72553	0.247648
7205000	4615000	0.0396014	0.761404	0.198995
7215000	4615000	0.00699545	0.924895	0.0681098
7225000	4615000	0.0434785	0.59022	0.366301
7235000	4615000	0.102349	0.534819	0.362832
7245000	4615000	0.0485811	0.37392	0.577499
7255000	4615000	0.0304164	0.355624	0.61396
7265000	4615000	0.0364575	0.267485	0.696057
7275000	4615000	0.0173676	0.272462	0.71017
7285000	4615000	0.139168	0.64271	0.218122
7295000	4615000	0.0528631	0.6796	0.267537
7305000	4615000	0.0158443	0.702607	0.281549
7315000	4615000	0.0052956	0.714623	0.280081
7325000	4615000	0.00482889	0.423096	0.572075
7335000	4615000	0.0209829	0.619731	0.359286
7345000	4615000	0.000997058	0.384601	0.614402
7355000	4615000	0	0.166299	0.833701
7365000	4615000	0	0.363291	0.636709
10325000	4615000	0	0.0416618	0.958338
10335000	4615000	4.51706e-05	0.0667842	0.933171
10345000	4615000	0	0.055669	0.944331
10355000	4615000	0	0.0922586	0.907741
10365000	4615000	0.000133428	0.0654241	0.934442
10375000	4615000	0.000266594	0.0646885	0.935045
10385000	4615000	0	0.0563591	0.943641
10395000	4615000	0.0041808	0.0161019	0.979717
10405000	4615000	0	0.0365571	0.963443
10415000	4615000	0.000151422	0.0651316	0.934717
10425000	4615000	0	0.0171439	0.982856
10435000	4615000	0.000112407	0.0193472	0.98054
10445000	4615000	3.20798e-05	0.0665943	0.933374
10455000	4615000	0	0.090423	0.909577
10465000	4615000	0.00164971	0.140818	0.857532
10475000	4615000	0.0244856	0.412927	0.562588
10485000	4615000	0.00459085	0.204765	0.790645
10495000	4615000	0.00426428	0.180651	0.815085
10505000	4615000	0.0199457	0.215743	0.764311
10515000	4615000	0.0652082	0.244089	0.690703
10525000	4615000	0.00983768	0.221583	0.76858
10535000	4615000	0.0025301	0.122671	0.874799
10545000	4615000	0.00421234	0.254681	0.741107
10555000	4615000	6.6975e-05	0.16134	0.838593
6255000	4605000	0.403213	0.396521	0.200266
6265000	4605000	0.196266	0.225363	0.578371
6275000	4605000	0.0124295	0.166203	0.821367
6285000	4605000	0.000216217	0.0589303	0.940853
6295000	4605000	0	0.0418188	0.958181
6305000	4605000	0.0190423	0.135223	0.845735
6315000	4605000	0.00388542	0.10063	0.895485
6325000	4605000	0.0615317	0.161449	0.77702
6335000	4605000	0.0839577	0.198215	0.717828
6345000	4605000	0.271831	0.365537	0.362632
6355000	4605000	0.363048	0.363789	0.273163
6365000	4605000	0.0273736	0.128706	0.843921
6375000	4605000	0	0.170779	0.829221
6385000	4605000	7.89494e-05	0.196187	0.803735
6395000	4605000	0.00766254	0.207747	0.78459
6405000	4605000	0.0505752	0.24784	0.701585
6415000	4605000	0.00812307	0.0367102	0.955167
6425000	4605000	0.000690251	0.0340011	0.965309
6435000	4605000	0.00263855	0.0365628	0.960799
6445000	4605000	0.00110145	0.000447363	0.998451
6455000	4605000	0.00018167	0.0105963	0.989222
6465000	4605000	0.0053505	0.0967354	0.897914
6475000	4605000	0.000452479	0.00312626	0.996421
6485000	4605000	0.00029265	0.0523396	0.947368
6495000	4605000	4.53847e-05	0.0381739	0.961781
6505000	4605000	0.00322058	0.0814326	0.915347
6515000	4605000	0.0705251	0.265151	0.664324
6525000	4605000	0.0886081	0.560509	0.350883
6535000	4605000	0.0284396	0.303462	0.668098
6545000	4605000	0.00190839	0.173078	0.825013
6555000	4605000	0.000519026	0.197006	0.802475
6565000	4605000	0.00319112	0.230185	0.766624
6575000	4605000	0.0508445	0.277391	0.671765
6585000	4605000	0.184529	0.648642	0.166829
6595000	4605000	0.0351668	0.483122	0.481712
6605000	4605000	0.0129436	0.623586	0.36347
6615000	4605000	0.0366437	0.676644	0.286713
6625000	4605000	0.321899	0.547151	0.130949
6635000	4605000	0.0852052	0.651565	0.26323
6645000	4605000	0.107041	0.525889	0.36707
6655000	4605000	0.0429165	0.693721	0.263363
6665000	4605000	0.021239	0.674203	0.304558
6675000	4605000	0.0285223	0.700014	0.271464
6685000	4605000	0.0343723	0.748661	0.216967
6695000	4605000	0.0368823	0.55783	0.405288
6705000	4605000	0.0157581	0.510627	0.473615
6715000	4605000	0.00855609	0.632104	0.35934
6725000	4605000	0.059217	0.528863	0.41192
6735000	4605000	0.161419	0.593389	0.245191
6745000	4605000	0.0416503	0.455562	0.502788
6755000	4605000	0.066055	0.506459	0.427486
6765000	4605000	0.0853852	0.402647	0.511967
6775000	4605000	0.346004	0.320899	0.333098
6785000	4605000	0.212449	0.352333	0.435219
6795000	4605000	0.390468	0.406441	0.203091
6805000	4605000	0.150759	0.215675	0.633567
6815000	4605000	0.013052	0.105336	0.881612
6825000	4605000	0.023758	0.10366	0.872582
6835000	4605000	0.263926	0.265578	0.470495
6845000	4605000	0.170449	0.408451	0.4211
6855000	4605000	0.192307	0.245405	0.562288
6865000	4605000	0.0249467	0.0786069	0.896446
6875000	4605000	1.04026e-05	0.0394472	0.960542
6885000	4605000	0.00258257	0.137784	0.859633
6895000	4605000	0.0578323	0.200318	0.741849
6905000	4605000	0.0235359	0.112235	0.864229
6915000	4605000	0.0114484	0.0810623	0.907489
6925000	4605000	9.57421e-06	0.00737303	0.992617
6935000	4605000	5.04384e-05	0.0910497	0.9089
6945000	4605000	0.00572537	0.164953	0.829322
6955000	4605000	0	0.203299	0.796701
6965000	4605000	0	0.176912	0.823088
6975000	4605000	0.00039867	0.182914	0.816688
6985000	4605000	0.00112008	0.0775479	0.921332
6995000	4605000	0	0.138194	0.861806
7005000	4605000	0.00021531	0.162624	0.837161
7015000	4605000	0.047916	0.208729	0.743355
7025000	4605000	0.359591	0.387149	0.25326
7035000	4605000	0.406406	0.388172	0.205422
7045000	4605000	0.153215	0.348426	0.498359
7055000	4605000	0.0218368	0.0934743	0.884689
7065000	4605000	0.00720046	0.131452	0.861347
7075000	4605000	7.27661e-07	0.0636029	0.936396
7085000	4605000	0.000249734	0.0185118	0.981238
7095000	4605000	0.00154034	0.0723191	0.926141
7105000	4605000	0.00258015	0.235631	0.761789
7115000	4605000	0.0173716	0.471775	0.510854
7125000	4605000	0.30496	0.612595	0.0824448
7135000	4605000	0.0202358	0.762244	0.217521
7145000	4605000	0.0240823	0.733216	0.242702
7155000	4605000	0.141385	0.68376	0.174855
7165000	4605000	0.0788191	0.781984	0.139197
7175000	4605000	0.357889	0.60357	0.0385415
7185000	4605000	0.139628	0.69198	0.168392
7195000	4605000	0.0232591	0.64824	0.328501
7205000	4605000	0.0500192	0.73614	0.213841
7215000	4605000	0.0263058	0.893989	0.0797052
7225000	4605000	0.0777665	0.657669	0.264565
7235000	4605000	0.038538	0.619946	0.341516
7245000	4605000	0.0337654	0.587799	0.378435
7255000	4605000	0.057569	0.489792	0.452639
7265000	4605000	0.0431966	0.49791	0.458894
7275000	4605000	0.014518	0.494447	0.491034
7285000	4605000	0.0586342	0.686305	0.255061
7295000	4605000	0.0335789	0.781329	0.185092
7305000	4605000	0.022583	0.796917	0.1805
7315000	4605000	0.016618	0.801007	0.182375
7325000	4605000	0.0280237	0.77643	0.195546
7335000	4605000	0.0708772	0.569604	0.359519
7345000	4605000	0.00355193	0.667803	0.328645
7355000	4605000	0.00766399	0.513438	0.478898
7365000	4605000	0.0143989	0.446552	0.539049
7375000	4605000	0.0144858	0.713587	0.271927
7385000	4605000	0.0266663	0.489379	0.483955
7395000	4605000	0	0.418496	0.581504
7405000	4605000	0	0.264639	0.735361
7415000	4605000	0	0.0612183	0.938782
7425000	4605000	0	0.00235532	0.997645
10325000	4605000	0	0.0970295	0.902971
10335000	4605000	0	0.0459116	0.954088
10345000	4605000	0	0.0516962	0.948304
10355000	4605000	0.00141038	0.102559	0.89603
10365000	4605000	0.00107827	0.12619	0.872732
10375000	4605000	0.000878459	0.0594887	0.939633
10385000	4605000	0.000552952	0.0629816	0.936466
10395000	4605000	0	0.0378298	0.96217
10405000	4605000	5.2821e-05	0.0335731	0.966374
10415000	4605000	0.0091207	0.0860399	0.904839
10425000	4605000	0.000962614	0.0460377	0.953
10435000	4605000	0.00206453	0.101099	0.896837
10445000	4605000	0.00121837	0.0506983	0.948083
10455000	4605000	0.000442883	0.0873144	0.912243
10465000	4605000	0.00154971	0.186628	0.811823
10475000	4605000	0	0.359658	0.640342
10485000	4605000	0.00632997	0.1602	0.83347
10495000	4605000	0.0132795	0.224522	0.762199
10505000	4605000	0.00640652	0.182517	0.811077
10515000	4605000	0.000220687	0.152628	0.847151
10525000	4605000	0	0.0369884	0.963011
10535000	4605000	0.0186703	0.137497	0.843832
10545000	4605000	0.0017193	0.215273	0.783008
10555000	4605000	6.34327e-06	0.157099	0.842895
10565000	4605000	0	0.0559528	0.944047
6255000	4595000	0.332578	0.412747	0.254675
6265000	4595000	0.0878702	0.274541	0.637588
6275000	4595000	0.0285167	0.151717	0.819766
6285000	4595000	0.0475088	0.113585	0.838906
6295000	4595000	0.0163828	0.0570838	0.926533
6305000	4595000	1.41125e-05	0.0795615	0.920424
6315000	4595000	0	0.14386	0.85614
6325000	4595000	0.00114145	0.151916	0.846942
6335000	4595000	0.0515881	0.0860627	0.862349
6345000	4595000	0.128449	0.211376	0.660175
6355000	4595000	0.21466	0.430769	0.354571
6365000	4595000	0.150494	0.159498	0.690007
6375000	4595000	0.0404862	0.116064	0.84345
6385000	4595000	2.04091e-05	0.115486	0.884494
6395000	4595000	0	0.10389	0.89611
6405000	4595000	0.0272047	0.12561	0.847186
6415000	4595000	0.0200058	0.12327	0.856724
6425000	4595000	0.014692	0.0721234	0.913185
6435000	4595000	0.00167109	0.00732137	0.991008
6445000	4595000	0.00214953	0.0326739	0.965177
6455000	4595000	0.000514687	0.0693437	0.930142
6465000	4595000	0.0127659	0.139557	0.847677
6475000	4595000	0.000229007	0.0483026	0.951468
6485000	4595000	0.00028054	0.0736103	0.926109
6495000	4595000	0.000788822	0.168396	0.830815
6505000	4595000	0	0.0604359	0.939564
6515000	4595000	0	0.152214	0.847786
6525000	4595000	0.0811237	0.609264	0.309612
6535000	4595000	0.254604	0.631794	0.113602
6545000	4595000	0.0916753	0.346957	0.561368
6555000	4595000	0.00205727	0.337528	0.660415
6565000	4595000	5.59868e-05	0.212903	0.787041
6575000	4595000	0.00747039	0.236842	0.755687
6585000	4595000	0.262317	0.596995	0.140688
6595000	4595000	0.495365	0.460827	0.0438081
6605000	4595000	0.221401	0.578852	0.199747
6615000	4595000	0.478593	0.456755	0.0646515
6625000	4595000	0.360416	0.604664	0.0349201
6635000	4595000	0.161681	0.62131	0.217009
6645000	4595000	0.062221	0.727562	0.210217
6655000	4595000	0.122303	0.732469	0.145228
6665000	4595000	0.0985388	0.629242	0.272219
6675000	4595000	0.0528438	0.658103	0.289054
6685000	4595000	0.041067	0.734508	0.224425
6695000	4595000	0.029855	0.629438	0.340707
6705000	4595000	0.0183369	0.557419	0.424244
6715000	4595000	0.105429	0.634557	0.260015
6725000	4595000	0.0605063	0.747569	0.191924
6735000	4595000	0.343841	0.581492	0.0746676
6745000	4595000	0.0959856	0.775878	0.128137
6755000	4595000	0.252838	0.673481	0.0736807
6765000	4595000	0.257372	0.441297	0.301331
6775000	4595000	0.155464	0.405441	0.439095
6785000	4595000	0.60961	0.346926	0.0434637
6795000	4595000	0.3725	0.544312	0.0831888
6805000	4595000	0.187805	0.240753	0.571441
6815000	4595000	0.126531	0.152524	0.720945
6825000	4595000	0.30856	0.256162	0.435278
6835000	4595000	0.304728	0.366698	0.328574
6845000	4595000	0.114135	0.331335	0.55453
6855000	4595000	0.0243207	0.104318	0.871361
6865000	4595000	0.00146386	0.0980986	0.900437
6875000	4595000	0	0.0532591	0.946741
6885000	4595000	0	0.0756032	0.924397
6895000	4595000	0.00989572	0.0562895	0.933815
6905000	4595000	0.0293875	0.180231	0.790382
6915000	4595000	0.0313303	0.201135	0.767535
6925000	4595000	0.000150506	0.0394458	0.960404
6935000	4595000	0.00258665	0.0658184	0.931595
6945000	4595000	0.00388145	0.156589	0.839529
6955000	4595000	0	0.125632	0.874368
6965000	4595000	0.000654813	0.121211	0.878134
6975000	4595000	0.00309814	0.208009	0.788893
6985000	4595000	0.00182994	0.288938	0.709232
6995000	4595000	0.000456044	0.156631	0.842913
7005000	4595000	0.0211136	0.208731	0.770156
7015000	4595000	0.129595	0.297426	0.572979
7025000	4595000	0.408596	0.52209	0.0693147
7035000	4595000	0.302723	0.509659	0.187618
7045000	4595000	0.0193997	0.0450621	0.935538
7055000	4595000	7.6655e-05	0.0673643	0.932559
7065000	4595000	0.000562814	0.0284875	0.97095
7075000	4595000	0.00738525	0.157103	0.835512
7085000	4595000	0.000208134	0.0286671	0.971125
7095000	4595000	0.000294353	0.0241666	0.975539
7105000	4595000	0.0456594	0.200903	0.753437
7115000	4595000	0.0194682	0.439121	0.541411
7125000	4595000	0.00474974	0.776356	0.218895
7135000	4595000	0.0239671	0.680518	0.295515
7145000	4595000	0.0169845	0.588614	0.394401
7155000	4595000	0.00804165	0.521437	0.470522
7165000	4595000	0.0188695	0.639442	0.341688
7175000	4595000	0.0167712	0.752191	0.231038
7185000	4595000	0.0329109	0.844636	0.122453
7195000	4595000	0.0427426	0.784535	0.172722
7205000	4595000	0.0138935	0.749196	0.236911
7215000	4595000	0.0199738	0.889493	0.0905332
7225000	4595000	0.00148953	0.573618	0.424893
7235000	4595000	0.0515341	0.535665	0.412801
7245000	4595000	0.0558178	0.551454	0.392728
7255000	4595000	0.00560133	0.755204	0.239195
7265000	4595000	0.141462	0.674056	0.184482
7275000	4595000	0.0318928	0.641164	0.326943
7285000	4595000	0.0435044	0.769217	0.187279
7295000	4595000	0.0246349	0.768291	0.207074
7305000	4595000	0.0442766	0.749184	0.206539
7315000	4595000	0.0358731	0.743956	0.220171
7325000	4595000	0.0407853	0.794382	0.164832
7335000	4595000	0.00666033	0.7297	0.26364
7345000	4595000	0.0300069	0.696986	0.273007
7355000	4595000	0.031217	0.767249	0.201534
7365000	4595000	0.00748252	0.612552	0.379965
7375000	4595000	0.0354176	0.67104	0.293543
7385000	4595000	0.0379091	0.542305	0.419786
7395000	4595000	0.105876	0.617647	0.276478
7405000	4595000	0	0.579022	0.420978
7415000	4595000	0	0.515782	0.484218
7425000	4595000	0.00640279	0.390217	0.603381
7435000	4595000	0.00381318	0.41261	0.583577
7445000	4595000	0.0108108	0.120858	0.868331
7455000	4595000	0	0.176388	0.823612
7465000	4595000	0.0066595	0.02999	0.963351
7475000	4595000	0.00231494	0.580436	0.417249
7485000	4595000	0	0.0148246	0.985175
10325000	4595000	0	0.031075	0.968925
10335000	4595000	0	0.0600201	0.93998
10345000	4595000	0	0.0601922	0.939808
10355000	4595000	7.24753e-05	0.0336251	0.966302
10365000	4595000	0.00166424	0.0979397	0.900396
10375000	4595000	0	0.126969	0.873031
10385000	4595000	0.00131482	0.103966	0.894719
10395000	4595000	0.00365514	0.0805737	0.915771
10405000	4595000	0.00585631	0.0839096	0.910234
10415000	4595000	0.000208836	0.040227	0.959564
10425000	4595000	0.00028752	0.00670555	0.993007
10435000	4595000	0.000610074	0.0345601	0.96483
10445000	4595000	0.0248282	0.199794	0.775377
10455000	4595000	0.238685	0.382077	0.379239
10465000	4595000	0.0906592	0.459139	0.450202
10475000	4595000	0.0933667	0.481614	0.425019
10485000	4595000	0.0409341	0.173369	0.785697
10495000	4595000	0.0194078	0.222037	0.758555
10505000	4595000	0.0280788	0.179248	0.792673
10515000	4595000	0.0192522	0.171023	0.809725
10525000	4595000	0.00164125	0.12692	0.871438
10535000	4595000	0.0241477	0.201248	0.774605
10545000	4595000	0.0141357	0.163617	0.822247
10555000	4595000	1.00243e-06	0.0830705	0.916929
10565000	4595000	7.63928e-05	0.0820119	0.917912
6255000	4585000	0.00366914	0.346933	0.649398
6265000	4585000	0.192024	0.356617	0.451358
6275000	4585000	0.00411887	0.1616	0.834282
6285000	4585000	0.0533136	0.132359	0.814327
6295000	4585000	0.0134382	0.0806121	0.90595
6305000	4585000	0.00886343	0.0326082	0.958528
6315000	4585000	9.1116e-05	0.0841071	0.915802
6325000	4585000	0	0.0674703	0.93253
6335000	4585000	0.0217198	0.085585	0.892695
6345000	4585000	0.185738	0.313664	0.500598
6355000	4585000	0.188674	0.351514	0.459812
6365000	4585000	0.21388	0.206424	0.579696
6375000	4585000	0.173381	0.209423	0.617197
6385000	4585000	0.0475306	0.154312	0.798158
6395000	4585000	0.0056708	0.0804554	0.913874
6405000	4585000	0.00443904	0.0924611	0.9031
6415000	4585000	2.00811e-05	0.0265213	0.973459
6425000	4585000	0.0113511	0.0782571	0.910392
6435000	4585000	0.00484283	0.0776317	0.917525
6445000	4585000	0.00268871	0.106732	0.890579
6455000	4585000	0.000434555	0.0616648	0.937901
6465000	4585000	4.88102e-05	0.0165026	0.983449
6475000	4585000	0.000435642	0.0351397	0.964425
6485000	4585000	0.00356651	0.0228502	0.973583
6495000	4585000	0.0179195	0.122804	0.859276
6505000	4585000	0.0200661	0.115863	0.864071
6515000	4585000	0.00922173	0.157401	0.833378
6525000	4585000	0.256284	0.296643	0.447072
6535000	4585000	0.550163	0.429042	0.0207954
6545000	4585000	0.510573	0.380122	0.109305
6555000	4585000	0.131587	0.287336	0.581077
6565000	4585000	0.00705668	0.186508	0.806436
6575000	4585000	0	0.183564	0.816436
6585000	4585000	0.136128	0.576933	0.286939
6595000	4585000	0.303031	0.542741	0.154228
6605000	4585000	0.313461	0.531185	0.155354
6615000	4585000	0.258551	0.571356	0.170093
[truncated: 79,259 more rows]

## Sheet: Fig_4b
ratio_built_vs_entire	population_urban	population_rural	population_urban_cumulated	population_rural_cumulated	population_urban_cumulated_percent	population_rural_cumulated_percent	population_total_cumulated_percent
0	0	0	0	0	0	0	0
1	0	0	0	0	0	0	0
2	0	0	0	0	0	0	0
3	0	0	0	0	0	0	0
4	0	0	0	0	0	0	0
5	0	0	0	0	0	0	0
6	0	0	0	0	0	0	0
7	0	0	0	0	0	0	0
8	0	11919	0	11919	0	0.019641	0.00367268
9	3190.47	17717.5	3190.47	29636.5	0.00120921	0.0488373	0.0101152
10	0	0	3190.47	29636.5	0.00120921	0.0488373	0.0101152
11	0	0	3190.47	29636.5	0.00120921	0.0488373	0.0101152
12	0	30121	3190.47	59757.5	0.00120921	0.0984729	0.0193966
13	31468.3	43958.7	34658.8	103716	0.0131359	0.170911	0.0426384
14	21712.7	35946.3	56371.5	139662	0.0213652	0.230146	0.0604052
15	0	7185	56371.5	146847	0.0213652	0.241986	0.0626191
16	5156.44	43985.6	61528	190833	0.0233195	0.314469	0.0777616
17	3090.77	15476.2	64618.8	206309	0.0244909	0.339972	0.0834827
18	83170.3	75221.7	147789	281531	0.0560131	0.463927	0.132289
19	0	25541	147789	307072	0.0560131	0.506016	0.140159
20	18960.3	60107.7	166749	367180	0.0631992	0.605066	0.164523
21	66115.9	116472	232865	483652	0.0882575	0.796997	0.220785
22	205007	281733	437872	765385	0.165956	1.26126	0.370767
23	141119	112828	578991	878213	0.219442	1.44718	0.449017
24	98872.4	175502	677864	1.05371e+06	0.256915	1.73639	0.533562
25	65418.6	118995	743282	1.17271e+06	0.281709	1.93248	0.590387
26	93820.8	204791	837103	1.3775e+06	0.317268	2.26995	0.6824
27	51720	174304	888823	1.5518e+06	0.33687	2.55718	0.752046
28	157119	287214	1.04594e+06	1.83902e+06	0.396419	3.03047	0.888961
29	334837	209141	1.38078e+06	2.04816e+06	0.523325	3.37511	1.05658
30	61276.7	139492	1.44206e+06	2.18765e+06	0.546549	3.60497	1.11844
31	41085.6	169213	1.48314e+06	2.35687e+06	0.562121	3.88382	1.18325
32	296940	362251	1.78008e+06	2.71912e+06	0.674663	4.48076	1.38637
33	263237	341646	2.04332e+06	3.06076e+06	0.774432	5.04375	1.57275
34	243055	367427	2.28637e+06	3.42819e+06	0.866551	5.64922	1.76086
35	50275.8	197447	2.33665e+06	3.62564e+06	0.885606	5.97459	1.8372
36	165701	423794	2.50235e+06	4.04943e+06	0.948408	6.67295	2.01884
37	409734	473907	2.91209e+06	4.52334e+06	1.1037	7.45389	2.29112
38	196700	473921	3.10879e+06	4.99726e+06	1.17825	8.23485	2.49777
39	83778.5	275277	3.19256e+06	5.27253e+06	1.21	8.68847	2.6084
40	213874	463800	3.40644e+06	5.73633e+06	1.29106	9.45276	2.81722
41	200450	689310	3.60689e+06	6.42565e+06	1.36703	10.5887	3.09139
42	331776	497919	3.93866e+06	6.92356e+06	1.49278	11.4092	3.34705
43	144518	372755	4.08318e+06	7.29632e+06	1.54755	12.0234	3.50644
44	141237	370614	4.22442e+06	7.66693e+06	1.60108	12.6341	3.66416
45	273009	405449	4.49743e+06	8.07238e+06	1.70456	13.3023	3.87321
46	295153	548509	4.79258e+06	8.62089e+06	1.81642	14.2061	4.13318
47	279925	622461	5.0725e+06	9.24335e+06	1.92251	15.2319	4.41123
48	468244	930609	5.54075e+06	1.0174e+07	2.09998	16.7654	4.84227
49	448385	704381	5.98913e+06	1.08783e+07	2.26992	17.9261	5.19748
50	839652	803483	6.82879e+06	1.16818e+07	2.58816	19.2502	5.70379
51	456633	645135	7.28542e+06	1.2327e+07	2.76122	20.3133	6.04328
52	387204	604067	7.67262e+06	1.2931e+07	2.90798	21.3087	6.34873
53	337660	722034	8.01028e+06	1.36531e+07	3.03595	22.4985	6.67526
54	365608	683275	8.37589e+06	1.43363e+07	3.17452	23.6245	6.99846
55	1.20692e+06	946015	9.58281e+06	1.52824e+07	3.63195	25.1834	7.66186
56	633523	766460	1.02163e+07	1.60488e+07	3.87206	26.4464	8.09324
57	641710	771963	1.0858e+07	1.68208e+07	4.11527	27.7185	8.52885
58	449723	667381	1.13078e+07	1.74882e+07	4.28572	28.8183	8.87307
59	514063	935435	1.18218e+07	1.84236e+07	4.48055	30.3598	9.31971
60	484739	655771	1.23066e+07	1.90794e+07	4.66427	31.4404	9.67114
61	1.3186e+06	1.1268e+06	1.36252e+07	2.02062e+07	5.16403	33.2972	10.4247
62	670458	792021	1.42956e+07	2.09982e+07	5.41814	34.6024	10.8753
63	1.27617e+06	1.21297e+06	1.55718e+07	2.22111e+07	5.90182	36.6012	11.6423
64	461361	691226	1.60332e+07	2.29024e+07	6.07668	37.7402	11.9974
65	1.80575e+06	857288	1.78389e+07	2.37597e+07	6.76107	39.1529	12.818
66	1.21988e+06	930720	1.90588e+07	2.46904e+07	7.22341	40.6866	13.4807
67	964022	557592	2.00228e+07	2.5248e+07	7.58878	41.6055	13.9496
68	982815	646916	2.10056e+07	2.58949e+07	7.96128	42.6715	14.4518
69	1.17592e+06	1.0121e+06	2.21815e+07	2.6907e+07	8.40696	44.3393	15.126
70	1.80875e+06	890881	2.39903e+07	2.77979e+07	9.09249	45.8074	15.9578
71	2.0705e+06	1.18452e+06	2.60608e+07	2.89824e+07	9.87722	47.7593	16.9608
72	1.27936e+06	935268	2.73402e+07	2.99177e+07	10.3621	49.3005	17.6432
73	1.5475e+06	1.04687e+06	2.88877e+07	3.09645e+07	10.9486	51.0256	18.4426
74	1.58604e+06	884682	3.04737e+07	3.18492e+07	11.5497	52.4835	19.2039
75	1.58718e+06	1.09928e+06	3.20609e+07	3.29485e+07	12.1513	54.295	20.0317
76	3.03988e+06	1.45444e+06	3.51008e+07	3.44029e+07	13.3034	56.6917	21.4166
77	3.61755e+06	1.07769e+06	3.87183e+07	3.54806e+07	14.6745	58.4676	22.8634
78	3.12968e+06	1.57073e+06	4.1848e+07	3.70514e+07	15.8607	61.056	24.3118
79	2.14731e+06	1.05641e+06	4.39953e+07	3.81078e+07	16.6745	62.7968	25.2989
80	2.24595e+06	1.17912e+06	4.62413e+07	3.92869e+07	17.5258	64.7398	26.3543
81	3.05987e+06	1.29558e+06	4.93011e+07	4.05825e+07	18.6855	66.8748	27.6964
82	3.40532e+06	1.40681e+06	5.27065e+07	4.19893e+07	19.9761	69.193	29.1792
83	2.9377e+06	1.07742e+06	5.56442e+07	4.30667e+07	21.0895	70.9685	30.4164
84	4.48805e+06	1.6137e+06	6.01322e+07	4.46804e+07	22.7905	73.6277	32.2966
85	3.33675e+06	1.29973e+06	6.3469e+07	4.59801e+07	24.0552	75.7695	33.7252
86	4.45492e+06	1.20068e+06	6.79239e+07	4.71808e+07	25.7436	77.748	35.4679
87	3.30754e+06	1.4465e+06	7.12314e+07	4.86273e+07	26.9972	80.1317	36.9328
88	3.96343e+06	1.137e+06	7.51949e+07	4.97643e+07	28.4994	82.0053	38.5045
89	6.12029e+06	1.4765e+06	8.13152e+07	5.12408e+07	30.819	84.4384	40.8453
90	7.51487e+06	1.19951e+06	8.883e+07	5.24403e+07	33.6672	86.415	43.5305
91	7.62049e+06	1.23603e+06	9.64505e+07	5.36764e+07	36.5554	88.4519	46.2595
92	1.01684e+07	1.45295e+06	1.06619e+08	5.51293e+07	40.4093	90.8462	49.8405
93	1.47025e+07	1.29253e+06	1.21321e+08	5.64218e+07	45.9816	92.9761	54.7691
94	2.13496e+07	1.52798e+06	1.42671e+08	5.79498e+07	54.0733	95.494	61.8185
95	1.93841e+07	881336	1.62055e+08	5.88312e+07	61.42	96.9463	68.0631
96	1.97676e+07	681877	1.81823e+08	5.9513e+07	68.912	98.07	74.3643
97	3.61722e+07	847027	2.17995e+08	6.03601e+07	82.6215	99.4658	85.7712
98	2.46741e+07	300759	2.42669e+08	6.06608e+07	91.9732	99.9614	93.4669
100	2.11785e+07	23435.7	2.63848e+08	6.06843e+07	100	100	100

## Sheet: Fig_4c
ratio_built_vs_entire	population_urban	population_rural	population_urban_cumulated	population_rural_cumulated	population_urban_cumulated_percent	population_rural_cumulated_percent	population_total_cumulated_percent
0	0	585	0	585	0	0.000964006	0.00018026
1	0	8759	0	9344	0	0.0153977	0.00287923
2	5360.37	14356.6	5360.37	23700.6	0.00203162	0.0390556	0.00895475
3	0	10440	5360.37	34140.6	0.00203162	0.0562595	0.0121717
4	9992.16	35037.8	15352.5	69178.5	0.00581872	0.113997	0.0260471
5	30807.4	95583.6	46159.9	164762	0.0174949	0.271507	0.0649927
6	47038.5	58243.5	93198.4	223006	0.0353228	0.367485	0.0974339
7	71843.5	168261	165042	391266	0.062552	0.644757	0.171419
8	51897.5	127795	216939	519061	0.0822215	0.855346	0.226788
9	49619.6	137747	266559	656808	0.101028	1.08234	0.284523
10	108562	218282	375121	875090	0.142174	1.44204	0.385235
11	73800.6	170334	448922	1.04542e+06	0.170144	1.72273	0.460462
12	182952	214812	631874	1.26024e+06	0.239484	2.07671	0.583028
13	179803	200106	811677	1.46034e+06	0.307631	2.40646	0.700091
14	196917	322510	1.00859e+06	1.78285e+06	0.382264	2.93792	0.860146
15	247572	311197	1.25617e+06	2.09405e+06	0.476095	3.45073	1.03232
16	162079	345599	1.41824e+06	2.43965e+06	0.537524	4.02023	1.18876
17	181371	278458	1.59962e+06	2.71811e+06	0.606265	4.4791	1.33045
18	164883	314457	1.7645e+06	3.03256e+06	0.668757	4.99728	1.47815
19	285053	525498	2.04955e+06	3.55806e+06	0.776794	5.86324	1.72791
20	284654	496676	2.33421e+06	4.05474e+06	0.88468	6.6817	1.96866
21	239379	495951	2.57358e+06	4.55069e+06	0.975406	7.49896	2.19525
22	322116	542931	2.8957e+06	5.09362e+06	1.09749	8.39364	2.4618
23	248049	516504	3.14375e+06	5.61012e+06	1.1915	9.24478	2.69739
24	535978	656613	3.67973e+06	6.26674e+06	1.39464	10.3268	3.06487
25	357248	558823	4.03697e+06	6.82556e+06	1.53004	11.2477	3.34714
26	381797	637290	4.41877e+06	7.46285e+06	1.67474	12.2978	3.66116
27	567393	761827	4.98616e+06	8.22468e+06	1.88979	13.5532	4.07074
28	433718	634690	5.41988e+06	8.85937e+06	2.05417	14.5991	4.39995
29	803063	960476	6.22295e+06	9.81984e+06	2.35854	16.1819	4.94336
30	737559	853179	6.96051e+06	1.0673e+07	2.63808	17.5878	5.43353
31	581579	946833	7.54208e+06	1.16199e+07	2.8585	19.1481	5.90449
32	735553	1.02296e+06	8.27764e+06	1.26428e+07	3.13728	20.8338	6.44635
33	1.65898e+06	1.14314e+06	9.93662e+06	1.3786e+07	3.76605	22.7175	7.30978
34	871491	1.22516e+06	1.08081e+07	1.50111e+07	4.09635	24.7364	7.95584
35	1.809e+06	1.59338e+06	1.26171e+07	1.66045e+07	4.78197	27.3621	9.00424
36	1.15738e+06	1.38203e+06	1.37745e+07	1.79865e+07	5.22062	29.6395	9.78672
37	1.18832e+06	1.48893e+06	1.49628e+07	1.94755e+07	5.671	32.0931	10.6117
38	1.55224e+06	1.43602e+06	1.6515e+07	2.09115e+07	6.25931	34.4595	11.5325
39	2.00613e+06	1.26995e+06	1.85212e+07	2.21814e+07	7.01965	36.5522	12.5419
40	1.83416e+06	1.33036e+06	2.03553e+07	2.35118e+07	7.71481	38.7445	13.517
41	2.43576e+06	1.5054e+06	2.27911e+07	2.50172e+07	8.63798	41.2252	14.7315
42	1.62258e+06	1.01903e+06	2.44137e+07	2.60362e+07	9.25295	42.9044	15.5454
43	2.33858e+06	1.77233e+06	2.67523e+07	2.78086e+07	10.1393	45.825	16.8122
44	4.45425e+06	1.78224e+06	3.12065e+07	2.95908e+07	11.8275	48.7619	18.7338
45	3.13345e+06	1.49591e+06	3.434e+07	3.10867e+07	13.0151	51.227	20.1603
46	2.04047e+06	1.74215e+06	3.63804e+07	3.28288e+07	13.7884	54.0978	21.3259
47	2.78252e+06	1.87763e+06	3.91629e+07	3.47065e+07	14.843	57.1919	22.7618
48	7.3264e+06	1.39229e+06	4.64893e+07	3.60988e+07	17.6198	59.4862	25.4484
49	1.94893e+06	1.25822e+06	4.84383e+07	3.7357e+07	18.3584	61.5596	26.4366
50	3.04175e+06	1.56671e+06	5.148e+07	3.89237e+07	19.5113	64.1414	27.8567
51	7.33274e+06	1.90309e+06	5.88128e+07	4.08268e+07	22.2904	67.2774	30.7026
52	8.37713e+06	2.11994e+06	6.71899e+07	4.29467e+07	25.4654	70.7708	33.9371
53	5.29242e+06	1.65224e+06	7.24823e+07	4.4599e+07	27.4713	73.4935	36.077
54	9.32727e+06	1.8495e+06	8.18096e+07	4.64485e+07	31.0064	76.5412	39.521
55	7.77195e+06	1.6835e+06	8.95815e+07	4.8132e+07	33.952	79.3154	42.4345
56	1.11286e+07	1.55983e+06	1.0071e+08	4.96918e+07	38.1698	81.8858	46.3443
57	8.45575e+06	1.36529e+06	1.09166e+08	5.10571e+07	41.3746	84.1357	49.3705
58	1.30224e+07	1.33294e+06	1.22188e+08	5.239e+07	46.3102	86.3322	53.7939
59	1.13713e+07	1.42843e+06	1.3356e+08	5.38185e+07	50.62	88.686	57.738
60	1.21731e+07	1.46027e+06	1.45733e+08	5.52787e+07	55.2337	91.0924	61.9389
61	1.38714e+07	1.20428e+06	1.59604e+08	5.6483e+07	60.4911	93.0769	66.5843
62	1.10214e+07	979972	1.70626e+08	5.7463e+07	64.6682	94.6918	70.2824
63	1.79753e+07	718467	1.88601e+08	5.81815e+07	71.481	95.8757	76.0426
64	1.49192e+07	549549	2.0352e+08	5.8731e+07	77.1355	96.7813	80.8091
65	1.15707e+07	710446	2.15091e+08	5.94414e+07	81.5209	97.952	84.5934
66	6.59596e+06	341210	2.21687e+08	5.97827e+07	84.0208	98.5143	86.7309
67	5.87299e+06	433764	2.2756e+08	6.02164e+07	86.2467	99.2291	88.6743
68	7.42013e+06	171155	2.3498e+08	6.03876e+07	89.059	99.5111	91.0134
69	8.87098e+06	79754.2	2.43851e+08	6.04673e+07	92.4211	99.6425	93.7715
70	1.92261e+06	84898.9	2.45774e+08	6.05522e+07	93.1498	99.7824	94.3901
71	6.97475e+06	25722.3	2.52748e+08	6.0578e+07	95.7933	99.8248	96.5472
72	5.20276e+06	62431.5	2.57951e+08	6.06404e+07	97.7652	99.9277	98.1696
73	2.39801e+06	42129.5	2.60349e+08	6.06825e+07	98.674	99.9971	98.9215
74	23725	0	2.60373e+08	6.06825e+07	98.683	99.9971	98.9288
75	939166	947.125	2.61312e+08	6.06835e+07	99.039	99.9987	99.2184
76	11377.8	791.235	2.61323e+08	6.06843e+07	99.0433	100	99.2222
77	0	0	2.61323e+08	6.06843e+07	99.0433	100	99.2222
78	880696	0	2.62204e+08	6.06843e+07	99.3771	100	99.4936
79	14467	0	2.62218e+08	6.06843e+07	99.3826	100	99.498
80	0	0	2.62218e+08	6.06843e+07	99.3826	100	99.498
81	0	0	2.62218e+08	6.06843e+07	99.3826	100	99.498
82	1629055	0	2.63848e+08	6.06843e+07	100	100	100
83	0	0	2.63848e+08	6.06843e+07	100	100	100
84	0	0	2.63848e+08	6.06843e+07	100	100	100
85	0	0	2.63848e+08	6.06843e+07	100	100	100
86	0	0	2.63848e+08	6.06843e+07	100	100	100
87	0	0	2.63848e+08	6.06843e+07	100	100	100
88	0	0	2.63848e+08	6.06843e+07	100	100	100
89	0	0	2.63848e+08	6.06843e+07	100	100	100
90	0	0	2.63848e+08	6.06843e+07	100	100	100
91	0	0	2.63848e+08	6.06843e+07	100	100	100
92	0	0	2.63848e+08	6.06843e+07	100	100	100
93	0	0	2.63848e+08	6.06843e+07	100	100	100
94	0	0	2.63848e+08	6.06843e+07	100	100	100
95	0	0	2.63848e+08	6.06843e+07	100	100	100
96	0	0	2.63848e+08	6.06843e+07	100	100	100
97	0	0	2.63848e+08	6.06843e+07	100	100	100
98	0	0	2.63848e+08	6.06843e+07	100	100	100
100	0	0	2.63848e+08	6.06843e+07	100	100	100

## Sheet: Fig_5
county	state	FIPS	building	mobility
Logan	Kentucky	21141	346.864	463.494
Queens	New York	36081	75.3683	42.5117
Hudson	New Jersey	34017	127.25	57.8682
Hunterdon	New Jersey	34019	270.735	177.993
McCreary	Kentucky	21147	189.43	404.827
Pike	Kentucky	21195	219.813	373.24
Lawrence	Kentucky	21127	193.219	611.902
Cattaraugus	New York	36009	297.876	374.428
Terrebonne	Louisiana	22109	166.672	183.553
De Soto	Louisiana	22031	170.475	989.607
Suwannee	Florida	12121	137.502	355.103
Orleans	Louisiana	22071	188.143	99.506
Washington	Louisiana	22117	169.441	293.756
Madison	Louisiana	22065	172.054	1184.93
Bradford	Florida	12007	126.323	277.587
East Carroll	Louisiana	22035	264.292	638.469
Ulster	New York	36111	255.531	193.509
East Feliciana	Louisiana	22037	146.063	316.898
Dorchester	Maryland	24019	283.035	350.926
Allegany	Maryland	24001	209.161	267.778
Cecil	Maryland	24015	236.68	191.238
Carroll	Maryland	24013	216.463	118.224
Kent	Maryland	24029	303.514	376.067
Franklin	Massachusetts	25011	253.522	316.971
Talladega	Alabama	1121	272.375	303.535
Pike	Alabama	1109	223.327	342.228
Macomb	Michigan	26099	186.543	116.46
Charlevoix	Michigan	26029	342.035	330.906
St. Clair	Alabama	1115	228.335	246.889
Greene	Alabama	1063	277.083	1339.21
Conecuh	Alabama	1035	191.145	1036.96
Iron	Michigan	26071	313.478	983.174
Big Stone	Minnesota	27011	517.603	1552.75
Clay	Minnesota	27027	214.716	382.368
Polk	Minnesota	27119	302.207	1054.8
Lake of the Woods	Minnesota	27077	256.566	2059.34
Lake	Minnesota	27075	264.297	1490.16
Yellow Medicine	Minnesota	27173	542.843	1157.91
Claiborne	Mississippi	28021	183.956	588.336
Benton	Mississippi	28009	233.456	861.852
Lincoln	Missouri	29113	191.165	245.132
Ravalli	Montana	30081	219.955	436.165
Roosevelt	Montana	30085	184.796	1351.8
Blaine	Montana	30005	206.159	2923.16
Franklin	Nebraska	31061	428.199	1949.08
Keya Paha	Nebraska	31103	492.485	5465.11
White Pine	Nevada	32033	283.055	1802.33
Coos	New Hampshire	33007	212.226	738.957
Salem	New Jersey	34033	268.754	260.91
Grant	New Mexico	35017	178.075	951.849
Colfax	New Mexico	35007	233.843	2799.59
Taos	New Mexico	35055	145.218	596.319
Rio Arriba	New Mexico	35039	144.456	1495.55
Brunswick	North Carolina	37019	162.486	208.37
Mecklenburg	North Carolina	37119	214.185	97.8488
Pamlico	North Carolina	37137	249.532	336.362
Craven	North Carolina	37049	239.488	226.34
Pender	North Carolina	37141	130.976	236.907
Camden	North Carolina	37029	193.657	303.19
Currituck	North Carolina	37053	218.63	235.923
Mitchell	North Carolina	37121	270.294	316.067
Transylvania	North Carolina	37175	257.132	249.044
Sioux	North Dakota	38085	155.134	1132.44
Williams	North Dakota	38105	186.256	1074.81
McCurtain	Oklahoma	40089	313.07	842.571
Jackson	Oklahoma	40065	279.725	766.246
Osage	Oklahoma	40113	197.004	588.961
Clatsop	Oregon	41007	197.461	299.98
Mobile	Alabama	1097	178.59	164.504
Escambia	Alabama	1053	170.201	506.97
Choctaw	Alabama	1023	221.542	721.249
Russell	Alabama	1113	140.594	215.946
Pickens	Alabama	1107	301.321	586.231
DeKalb	Alabama	1049	286.083	316.958
La Paz	Arizona	4012	206.57	1169.21
Miller	Arkansas	5091	160.856	463.143
Phillips	Arkansas	5107	290.551	587.367
Desha	Arkansas	5041	299.877	805.196
Imperial	California	6025	155.216	315.899
Santa Cruz	California	6087	122.303	94.4602
Sonoma	California	6097	150.62	126.258
Mendocino	California	6045	160.106	551.344
Humboldt	California	6023	147.829	350.82
Nevada	California	6057	210.784	233.761
Costilla	Colorado	8023	173.2	2804.11
Middlesex	Connecticut	9007	222.423	162.67
New Castle	Delaware	10003	210.201	121.857
Kent	Delaware	10001	227.503	167.959
Franklin	Florida	12037	167.504	614.458
Taylor	Florida	12123	152.712	442.705
Hillsborough	Florida	12057	125.047	95.6044
St. Johns	Florida	12109	148.12	125.069
Will	Illinois	17197	221.782	148.006
Escambia	Florida	12033	162.618	142.025
Wakulla	Florida	12129	103.107	226.372
Madison	Florida	12079	164.043	648.95
Duval	Florida	12031	159.082	127.879
Glynn	Georgia	13127	185.717	228.782
Camden	Georgia	13039	155.446	301.855
Haralson	Georgia	13143	228.663	299.929
Richmond	Georgia	13245	243.953	169.064
Mason	Illinois	17125	354.625	642.621
Idaho	Idaho	16049	367.35	1906.14
Shoshone	Idaho	16079	279.894	1680.33
Douglas	Illinois	17041	413.434	553.628
Lake	Indiana	18089	290.98	179.233
Lee	Iowa	19111	314.524	508.566
Clinton	Iowa	19045	355.367	417.48
Mitchell	Iowa	19131	571.446	792.459
Atlantic	New Jersey	34001	223.718	160.352
Johnson	Kansas	20091	201.426	121.899
Wilkes	North Carolina	37193	304.219	254.132
Edgecombe	North Carolina	37065	224.625	267.907
Stanly	North Carolina	37167	281.778	204.784
Davidson	North Carolina	37057	231.329	180.973
Rowan	North Carolina	37159	261.874	167.019
Haywood	North Carolina	37087	243.623	270.842
Sampson	North Carolina	37163	331.935	287.492
Lenoir	North Carolina	37107	270.803	243.499
Harnett	North Carolina	37085	184.854	133.899
Swain	North Carolina	37173	298.561	492.775
Hertford	North Carolina	37091	270.128	286.665
Grant	North Dakota	38037	608.426	4438.97
Fayette	Ohio	39047	350.276	439.932
Wagoner	Oklahoma	40145	200.847	237.604
Custer	Oklahoma	40039	255.556	777.399
Benton	Oregon	41003	148.618	178.732
Allegheny	Pennsylvania	42003	229.492	118.468
Montgomery	Pennsylvania	42091	239.031	90.849
Clarion	Pennsylvania	42031	291.698	402.666
Armstrong	Pennsylvania	42005	266.47	310.196
Cameron	Pennsylvania	42023	410.222	1020.63
Dorchester	South Carolina	45035	134.443	119.771
Newberry	South Carolina	45071	258.398	400.768
Williamsburg	South Carolina	45089	261.171	507.078
Clarendon	South Carolina	45027	241.234	446.24
Spink	South Dakota	46115	432.865	2307.55
Jones	South Dakota	46075	491.416	10420.5
Jackson	South Dakota	46071	219.439	4552.34
White	Tennessee	47185	239.038	331.711
Cocke	Tennessee	47029	264.119	326.553
Jefferson	Tennessee	47089	251.984	241.533
Bedford	Tennessee	47003	284.071	224.549
Fentress	Tennessee	47049	280.57	390.885
Angelina	Texas	48005	179.804	246.349
Houston	Texas	48225	170.508	757.454
Polk	Texas	48373	120.975	459.075
Waller	Texas	48473	123.938	317.214
Taylor	Texas	48441	157.843	275.09
Caldwell	Texas	48055	102.582	373.728
Franklin	Pennsylvania	42055	319.19	199.49
Lancaster	Pennsylvania	42071	253.822	121.401
Washington	Pennsylvania	42125	252.126	230.055
Monroe	Pennsylvania	42089	246.253	170.632
Newport	Rhode Island	44005	185.418	185.321
Beaufort	South Carolina	45013	136.992	117.56
Horry	South Carolina	45051	165.467	170.294
Spartanburg	South Carolina	45083	229.354	188.867
Greenville	South Carolina	45045	237.685	132.184
Oconee	South Carolina	45073	279.906	248.296
Chesterfield	South Carolina	45025	237.423	399.263
Monroe	Tennessee	47123	275.736	297.612
Blount	Tennessee	47009	229.741	159.574
Nueces	Texas	48355	144.263	198.612
Kleberg	Texas	48273	104.046	438.957
Willacy	Texas	48489	93.481	463.435
Presidio	Texas	48377	233.178	2440.24
Val Verde	Texas	48465	115.297	557.545
Matagorda	Texas	48321	167.028	484.231
Bowie	Texas	48037	223.002	360.611
Cache	Utah	49005	154.767	146.71
Summit	Utah	49043	279.531	485.174
Orange	Vermont	50017	251.142	572.187
Lee	Virginia	51105	244.327	540.126
Patrick	Virginia	51141	283.13	497.595
Washington	Virginia	51191	248.274	300.71
James City	Virginia	51095	237.466	143.488
Richmond	Virginia	51159	233.686	427.014
Surry	Virginia	51181	308.241	706.087
Rockingham	Virginia	51165	320.052	262.601
San Juan	Washington	53055	175.966	367.375
Jefferson	Washington	53031	206.22	457.727
Cowlitz	Washington	53015	180.458	272.762
Pierce	Washington	53053	138.401	122.813
Snohomish	Washington	53061	125.998	101.377
Ferry	Washington	53019	226.351	2540.33
Mingo	West Virginia	54059	180.087	470.178
Monroe	West Virginia	54063	234.097	431.735
Wetzel	West Virginia	54103	258.926	453.072
Marinette	Wisconsin	55075	382.307	678.918
Ashland	Wisconsin	55003	300.745	725.871
Iron	Wisconsin	55051	372.792	1282.71
Graham	Arizona	4009	148.292	495.909
Dallas	Arkansas	5039	254.165	1250.68
Faulkner	Arkansas	5045	194.623	190.496
Monroe	Arkansas	5095	331.319	1411.35
Clark	Arkansas	5019	288.983	662.474
Cleveland	Arkansas	5025	299.288	901.989
Nevada	Arkansas	5099	279.447	1064.59
Tulare	California	6107	114.235	171.912
San Benito	California	6069	127.109	223.033
Calaveras	California	6009	176.53	312.042
Tehama	California	6103	154.046	473.169
Boulder	Colorado	8013	174.041	105.196
Jefferson	Colorado	8059	169.934	102.922
Douglas	Colorado	8035	188.4	128.276
Summit	Colorado	8117	241.876	342.179
Park	Colorado	8093	81.8475	977.045
Lake	Florida	12069	146.611	116.771
Washington	Florida	12133	141.975	435.895
Lowndes	Georgia	13185	177.96	208.152
Liberty	Georgia	13179	150.31	260.673
Worth	Georgia	13321	162.588	437.472
Baldwin	Georgia	13009	199.889	163.615
Fulton	Georgia	13121	261.286	99.9752
Sumter	Georgia	13261	215.703	325.913
Crawford	Georgia	13079	204.242	335.816
Emanuel	Georgia	13107	183.13	620.611
Wilkinson	Georgia	13319	237.548	842.919
Cook	Georgia	13075	209.125	443.938
Berrien	Georgia	13019	180.361	377.325
Putnam	Georgia	13237	265.52	296.221
Wheeler	Georgia	13309	112.018	455.361
Miller	Georgia	13201	199.994	702.43
Caribou	Idaho	16029	292.525	2132.61
Valley	Idaho	16085	369.848	1380.65
Howard	Indiana	18067	310.784	173.648
Wabash	Indiana	18169	386.376	379.364
Franklin	Iowa	19069	557.021	1264.88
Wilson	Kansas	20205	356.488	1129.37
Pottawatomie	Kansas	20149	268.612	566.227
Pawnee	Kansas	20145	317.445	1526.74
Madison	Kentucky	21151	197.149	203.535
Laurel	Kentucky	21125	226.543	300.535
Hopkins	Kentucky	21107	304.737	387.734
Marion	Kentucky	21155	323.389	314.842
Floyd	Kentucky	21071	245.958	363.014
Johnson	Kentucky	21115	248.756	356.596
Clark	Kentucky	21049	252.45	314.063
Leslie	Kentucky	21131	239.948	610.398
Fleming	Kentucky	21069	328.503	454.443
Garrard	Kentucky	21079	229.221	267.216
Grant	Louisiana	22043	136.549	620.635
Ascension	Louisiana	22005	145.359	184.373
Winn	Louisiana	22127	212.609	1041.18
St. Martin	Louisiana	22099	157.895	223.194
Bienville	Louisiana	22013	193.801	1201.98
Richland	Louisiana	22083	186.43	733.67
Howard	Maryland	24027	197.09	102.052
Hampshire	Massachusetts	25015	202.611	135.341
Ogemaw	Michigan	26129	299.091	511.03
Oscoda	Michigan	26135	285.817	843.934
Scott	Minnesota	27139	233.057	183.597
Renville	Minnesota	27129	643.427	1028.48
Tate	Mississippi	28137	181.353	272.092
Holmes	Mississippi	28051	203.568	675.89
Oktibbeha	Mississippi	28105	220.217	246.218
Hickory	Missouri	29085	274.808	652.784
Perry	Missouri	29157	327.523	524.217
Cedar	Missouri	29039	268.088	513.65
Saline	Missouri	29195	277.374	710.007
Granite	Montana	30039	254.152	3014.94
Deer Lodge	Montana	30023	234.553	760.454
Silver Bow	Montana	30093	207.576	466.627
Howard	Nebraska	31093	367.128	1166.11
Loup	Nebraska	31115	433.241	3691.04
Arthur	Nebraska	31005	340.969	4352.57
Churchill	Nevada	32001	226.154	687.549
Sandoval	New Mexico	35043	150.026	277.998
Harding	New Mexico	35021	363.188	22667.8
Thomas	Nebraska	31171	422.544	4683.78
Shasta	California	6089	154.577	305.518
Sussex	Delaware	10005	281.798	197.421
Lee	Florida	12071	150.732	113.436
Pinellas	Florida	12103	141.504	83.9265
Levy	Florida	12075	108.857	429.623
Miami-Dade	Florida	12086	114.872	62.5159
Brevard	Florida	12009	154.223	129.575
Gulf	Florida	12045	134.91	309.361
Dixie	Florida	12029	124.595	393.685
DuPage	Illinois	17043	220.448	102.17
Cumberland	Illinois	17035	356.34	849.71
Nassau	Florida	12089	136.826	189.13
Cass	Illinois	17017	326.473	469.552
Brooks	Georgia	13027	188.084	528.972
Rock Island	Illinois	17161	267.601	232.74
Madison	Alabama	1089	269.495	142.875
Jackson	Alabama	1071	287.361	379.874
Yuma	Arizona	4027	132.783	244.421
Apache	Arizona	4001	100.408	966.19
Coconino	Arizona	4005	172.958	653.993
Sebastian	Arkansas	5131	243.588	180.317
Sevier	Arkansas	5133	298.023	421.692
Yavapai	Arizona	4025	171.455	311.448
Carroll	Arkansas	5015	325.553	357.006
Union	Arkansas	5139	256.326	572.132
Mississippi	Arkansas	5093	334.608	642.675
Randolph	Arkansas	5121	257.06	451.71
San Diego	California	6073	117.233	96.9182
Orange	California	6059	134.392	74.7529
Monterey	California	6053	119.799	154.874
Inyo	California	6027	165.01	1439.92
Alameda	California	6001	126.263	89.7543
Mono	California	6051	228.004	1047.55
Del Norte	California	6015	147.741	391.131
La Plata	Colorado	8067	177.933	312.74
Weld	Colorado	8123	156.732	245.725
Routt	Colorado	8107	212.821	574.693
New London	Connecticut	9011	242.426	174.922
Dolores	Colorado	8033	228.886	2672.29
St. Louis	Missouri	29189	217.813	108.518
Big Horn	Montana	30003	173.67	2054.77
Richland	Montana	30083	290.704	1185.61
Phillips	Montana	30071	310.107	5361.57
Liberty	Montana	30051	299.289	3762.96
Glacier	Montana	30035	164.144	1245.23
Valley	Montana	30105	324.641	2930.02
Madison	Montana	30057	343.588	1962.41
Flathead	Montana	30029	183.853	408.631
Deuel	Nebraska	31049	402.358	4841.38
Clark	Nevada	32003	174.465	108.743
Grafton	New Hampshire	33009	230.457	382.86
Essex	New York	36031	270.403	623.696
Washington	New York	36115	238.813	277.919
Carteret	North Carolina	37031	202.429	189.259
Macon	North Carolina	37113	306.359	327.329
Cherokee	North Carolina	37039	252.99	381.865
Dare	North Carolina	37055	276.674	314.887
Beaufort	North Carolina	37013	266.897	364.384
Surry	North Carolina	37171	319.703	298.009
Pasquotank	North Carolina	37139	238.567	189.003
Tyrrell	North Carolina	37177	262.058	976.303
Madison	North Carolina	37115	236.177	437.55
Robeson	North Carolina	37155	195.519	231.55
Ashe	North Carolina	37009	296.555	323.895
Cass	North Dakota	38017	214.174	295.79
Grand Forks	North Dakota	38035	195.043	458.525
Pembina	North Dakota	38067	530.629	2403.71
Van Wert	Ohio	39161	336.127	431.79
Ottawa	Ohio	39123	340.149	339.682
Bryan	Oklahoma	40013	222.866	402.432
Harmon	Oklahoma	40057	283.473	2208.03
Douglas	Oregon	41019	184.949	495.698
Malheur	Oregon	41045	252.79	1279.44
Wasco	Oregon	41065	217.311	710.546
Baker	Oregon	41001	279.24	1802.18
Morrow	Oregon	41049	365.357	1460.36
York	Pennsylvania	42133	220.553	129.195
Philadelphia	Pennsylvania	42101	143.327	55.0554
Somerset	Pennsylvania	42111	313.324	410.472
Charleston	South Carolina	45019	171.929	132.424
Aiken	South Carolina	45003	238.408	224.548
Cherokee	South Carolina	45021	216.702	252.905
Union	South Dakota	46127	367.249	912.083
Hamilton	Tennessee	47065	263.262	150.987
Macon	Tennessee	47111	218.4	252.897
Elbert	Georgia	13105	376.798	377.875
Menard	Illinois	17129	333.847	414.894
Whitfield	Georgia	13313	298.803	160.88
De Witt	Illinois	17039	330.114	585.978
Anderson	Texas	48001	135.786	378.692
Ward	Texas	48475	159.155	1368.36
Burnet	Texas	48053	196.096	400.174
Cherokee	Texas	48073	172.484	394.59
Jasper	Texas	48241	199.234	543.004
San Saba	Texas	48411	243.341	2117.97
Burleson	Texas	48051	137.28	649.837
Irion	Texas	48235	304.424	5547.39
Delta	Texas	48119	157.115	881.286
San Jacinto	Texas	48407	85.005	413.768
Freestone	Texas	48161	198.754	1205.05
Foard	Texas	48155	270.789	5157.66
Sutton	Texas	48435	294.666	6177.71
Utah	Utah	49049	128.798	119.777
Wasatch	Utah	49051	169.558	298.797
Morgan	Utah	49029	192.487	426.999
Emery	Utah	49015	269.522	1926.09
Duchesne	Utah	49013	179.365	848.17
Rappahannock	Virginia	51157	269.876	617.199
Henrico	Virginia	51087	199.777	121.1
Fredericksburg	Virginia	51630	208.795	112.068
Hanover	Virginia	51085	228.204	216.314
Nelson	Virginia	51125	324.681	634.899
Page	Virginia	51139	280.678	314.516
Stafford	Virginia	51179	166.289	110.827
Albemarle	Virginia	51003	196.871	225.39
Buena Vista	Virginia	51530	250.263	126.312
Franklin	Washington	53021	162.028	294.485
Randolph	West Virginia	54083	275.807	489.305
Roane	West Virginia	54087	205.093	529.531
Jefferson	Texas	48245	210.114	249.128
Lamar	Texas	48277	207.073	384.175
Uintah	Utah	49047	161.892	650.157
Essex	Vermont	50009	216.484	904.194
Accomack	Virginia	51001	266.916	373.987
Westmoreland	Virginia	51193	260.554	301.88
Middlesex	Virginia	51119	299.413	444.184
Tazewell	Virginia	51185	246.404	379.938
Frederick	Virginia	51069	198.116	249.635
Loudoun	Virginia	51107	172.71	122.996
Prince William	Virginia	51153	146.138	81.1517
Fairfax	Virginia	51059	176.256	71.0509
Wise	Virginia	51195	239.421	366.101
Essex	Virginia	51057	276.862	692.901
Whatcom	Washington	53073	164.914	161.58
Thurston	Washington	53067	144.09	137.008
Walla Walla	Washington	53071	223.679	316.387
Mason	Washington	53045	142.43	277.006
Island	Washington	53029	166.073	161.286
Wayne	West Virginia	54099	195.104	340.268
McDowell	West Virginia	54047	271.023	611.737
Wood	West Virginia	54107	248.239	236.738
Jefferson	West Virginia	54037	208.708	167.11
Pendleton	West Virginia	54071	524.872	970.952
Pocahontas	West Virginia	54075	346.764	1155.11
Grant	Wisconsin	55043	384.528	475
Brown	Wisconsin	55009	292.508	181.937
Florence	Wisconsin	55037	400.12	1288.59
Uinta	Wyoming	56041	226.229	843.893
Big Horn	Wyoming	56003	248.539	1492.01
Pinal	Arizona	4021	118.779	169.699
Gila	Arizona	4007	165.382	503.143
Bradley	Arkansas	5011	301.361	777.811
Lafayette	Arkansas	5073	226.83	1139.57
Ouachita	Arkansas	5103	268.975	619.341
Lonoke	Arkansas	5085	161.596	269.122
Hempstead	Arkansas	5057	281.841	777.029
Pike	Arkansas	5109	298.869	889.982
Butte	California	6007	131.801	172.216
Sacramento	California	6067	129.258	88.9572
Plumas	California	6063	266.487	1538.12
Trinity	California	6105	167.415	1727.45
Colusa	California	6011	205.569	758.975
Merced	California	6047	121.887	179.222
Sutter	California	6101	138.409	177.965
Arapahoe	Colorado	8005	170.198	91.5477
Fremont	Colorado	8043	153.509	315.078
Saguache	Colorado	8109	208.859	1810.66
Delta	Colorado	8029	213.818	394.464
Jackson	Colorado	8057	346.311	4964.76
Ouray	Colorado	8091	230.839	686.789
San Juan	Colorado	8111	325.624	1878.23
Nez Perce	Idaho	16069	272.082	323.916
Franklin	Idaho	16041	224.503	645.39
Twin Falls	Idaho	16083	220.772	298.324
Clark	Idaho	16033	345.788	22146.6
Owyhee	Idaho	16073	224.625	2597.82
Alexander	Illinois	17003	315.63	851.106
Wabash	Illinois	17185	310.705	432.471
Posey	Indiana	18129	382.155	474.686
Clark	Indiana	18019	241.264	198.823
Newton	Indiana	18111	388.698	626.35
Spencer	Indiana	18147	382.379	600.26
Perry	Indiana	18123	258.949	423.21
Comanche	Kansas	20033	369.378	2962.27
Scott	Iowa	19163	254.917	190.495
Camden	New Jersey	34007	180.632	90.043
Monmouth	New Jersey	34025	225.243	106.611
Union	New Jersey	34039	159.794	75.6062
Essex	New Jersey	34013	153.808	61.1147
Seward	Kansas	20175	209.235	444.942
Madison	New York	36053	211.834	198.642
Chenango	New York	36017	287.324	334.167
Bronx	New York	36005	62.5668	27.635
Oneida	New York	36065	222.104	175.168
Morris	New Jersey	34027	223.66	95.4619
Warren	New Jersey	34041	231.498	170.08
Passaic	New Jersey	34031	157.792	57.6798
Chautauqua	New York	36013	268.585	265.826
Westchester	New York	36119	174.308	75.4796
Otsego	New York	36077	244.57	362.058
Sullivan	New York	36105	245.052	315.493
Daviess	Kentucky	21059	256.081	189.611
Livingston	Kentucky	21139	300.625	689.584
Somerset	New Jersey	34035	222.189	105.759
Saratoga	New York	36091	226.392	134.091
Lewis	Kentucky	21135	279.952	654.776
Onondaga	New York	36067	212.251	133.424
St. Bernard	Louisiana	22087	163.237	156.376
Jefferson	Louisiana	22051	169.137	102.208
Caddo	Louisiana	22017	193.561	241.746
Marion	Florida	12083	147.722	162.407
Calcasieu	Louisiana	22019	178.085	257.056
Knox	Maine	23013	222.913	275.208
Columbia	Florida	12023	112.899	296.498
Aroostook	Maine	23003	251.618	946.256
Oxford	Maine	23017	211.744	443.574
Seminole	Florida	12117	155.691	77.8082
Somerset	Maryland	24039	253.977	292.898
Charles	Maryland	24017	187.533	136.411
Wicomico	Maryland	24045	219.066	181.145
Worcester	Maryland	24047	394.34	352.784
Washington	Maryland	24043	253.999	189.368
Frederick	Maryland	24021	215.848	149.161
Baltimore	Maryland	24005	156.646	93.4419
Montgomery	Maryland	24031	163.236	61.3451
Prince George's	Maryland	24033	149.901	86.0837
Caroline	Maryland	24011	295.12	269.036
Plymouth	Massachusetts	25023	146.902	132.619
Barnstable	Massachusetts	25001	229.561	240.181
Jefferson	Alabama	1073	268.829	163.998
Blount	Alabama	1009	249.765	231.988
Leelanau	Michigan	26089	302.503	336.192
Marshall	Alabama	1095	282.752	189.157
Macon	Alabama	1087	207.453	605.693
Emmet	Michigan	26047	331.893	317.019
Montgomery	Alabama	1101	220.966	184.96
Presque Isle	Michigan	26141	340.536	693.215
Lowndes	Alabama	1085	268.742	1032.73
Schoolcraft	Michigan	26153	297.277	1326.69
Marengo	Alabama	1091	212.246	669.556
Autauga	Alabama	1001	156.946	213.845
St. Louis	Minnesota	27137	235.619	435.155
Cook	Minnesota	27031	202.848	2067.08
Marshall	Minnesota	27089	458.458	2193.82
Pike	Mississippi	28113	193.212	328.459
Issaquena	Mississippi	28055	340.782	2257.17
Monroe	Mississippi	28095	276.661	457.17
Marshall	Mississippi	28093	213.418	504.222
Butler	Missouri	29023	215.056	459.17
Henry	Iowa	19087	313.576	590.895
Lucas	Iowa	19117	335.839	797.166
Marshall	Iowa	19127	293.374	388.289
Audubon	Iowa	19009	610.966	1233.86
Mitchell	Kansas	20123	483.203	1417.67
Ellsworth	Kansas	20053	335.068	1843.14
Ness	Kansas	20135	481.963	3585.47
Larue	Kentucky	21123	275.495	381.929
Fayette	Kentucky	21067	206.729	108.872
Scott	Kentucky	21209	220.809	239.788
Bullitt	Kentucky	21029	212.3	158.504
Bourbon	Kentucky	21017	324.462	367.052
Bell	Kentucky	21013	225.656	355.605
Taylor	Kentucky	21217	292.74	261.062
Nelson	Kentucky	21179	287.941	284.956
Caldwell	Kentucky	21033	351.31	634.352
Hart	Kentucky	21099	295.942	539.003
Harrison	Kentucky	21097	262.585	336.06
Mercer	Kentucky	21167	317.148	309.753
Jackson	Kentucky	21109	202.76	407.783
Knox	Kentucky	21121	210.445	307.967
Carter	Kentucky	21043	229.119	487.23
Washington	Kentucky	21229	354.624	573.531
Breckinridge	Kentucky	21027	272.777	512.908
Owsley	Kentucky	21189	269.805	647.408
Iberia	Louisiana	22045	190.344	205.286
Robertson	Tennessee	47147	268.782	231.553
Claiborne	Tennessee	47025	259.668	332.353
Sevier	Tennessee	47155	278.758	201.166
Hawkins	Tennessee	47073	240.434	238.063
Franklin	Tennessee	47051	261.731	294.436
Chambers	Texas	48071	181.498	536.099
Cameron	Texas	48061	96.8843	142.533
Hidalgo	Texas	48215	86.8918	106.472
Aransas	Texas	48007	165.907	290.404
San Patricio	Texas	48409	130.433	394.807
Maverick	Texas	48323	72.3025	496.449
Brazoria	Texas	48039	116.433	178.864
El Paso	Texas	48141	130.18	121.727
Cass	Texas	48067	197.891	616.939
Red River	Texas	48387	242.055	971.357
Hartley	Texas	48205	376.449	3027.28
Turner	South Dakota	46125	546.795	1036.49
Haakon	South Dakota	46055	449.083	4007.58
Rutherford	Tennessee	47149	192.967	133.717
Coffee	Tennessee	47031	241.113	282.376
Gibson	Tennessee	47053	270.361	344.063
Greene	Tennessee	47059	290.431	284.898
Hamblen	Tennessee	47063	284.196	174.41
Maury	Tennessee	47119	236.956	237.845
Cumberland	Tennessee	47035	257.506	316.938
Davidson	Tennessee	47037	246.588	114.876
Union	Tennessee	47173	189.947	232.614
DeKalb	Tennessee	47041	228.552	314.581
Van Buren	Tennessee	47175	224.365	787.406
Crockett	Tennessee	47033	260.829	425.934
Perry	Tennessee	47135	221.017	636.352
Meigs	Tennessee	47121	245.982	315.247
Travis	Texas	48453	148.116	102.432
Bexar	Texas	48029	135.726	103.6
Walker	Texas	48471	99.6839	261.223
Grimes	Texas	48185	152.395	489.681
Navarro	Texas	48349	194.058	558.83
Williamson	Texas	48491	117.041	131.42
Rusk	Texas	48401	171.382	390.206
Wood	Texas	48499	177.309	384.275
Upshur	Texas	48459	153.638	319.654
Hopkins	Texas	48223	193.706	501.722
Wharton	Texas	48481	165.413	500.371
Victoria	Texas	48469	124.987	301.641
[truncated: 2,518 more rows]
